# Supplementary material for: Vimentin regulates mitochondrial ROS production and inflammatory responses of neutrophils
Source: Front Immunol. 2024 Jul 30;15:1416275. doi: 10.3389/fimmu.2024.1416275 (PMC11319119; doi:10.3389/fimmu.2024.1416275)
Supplement: Supplementary file 2 [file DataSheet_2.csv]

	baseMean	log2FoldChange	lfcSE	stat	pvalue	padj	negLog10AdjPval	FDR
Mrpl15	1807.099333	0.623974598	0.228966438	2.725179298	0.006426658	0.037567853	1.425183629	< 5%
Lypla1	4816.818768	-0.287472925	0.162172191	-1.772640075	0.076288367	0.220466854	0.656656696	>=5%
Tcea1	3118.684479	-0.228596713	0.173690537	-1.316114959	0.188135461	0.394108177	0.404384554	>=5%
Atp6v1h	4853.311807	0.035897335	0.161549646	0.22220621	0.82415336	0.911993288	0.040008358	>=5%
4732440D04Rik	147.5930949	-0.222777811	0.608845569	-0.365901999	0.714438205	0.850848282	0.070147874	>=5%
Rb1cc1	4497.936646	-0.84091742	0.149506812	-5.624609406	1.86E-08	9.04E-07	6.043795152	< 5%
Pcmtd1	1867.72909	-0.232837834	0.183805343	-1.26676314	0.205239996	0.416613824	0.380266323	>=5%
Gm26901	21.73386359	1.543702983	1.698744115	0.90873191	0.363491656	0.582030983	0.235053896	>=5%
Rrs1	1869.201347	-0.248658965	0.188012316	-1.322567428	0.185979272	0.391443829	0.407330549	>=5%
Adhfe1	339.7415499	0.288801566	0.342055401	0.844312253	0.398494941	0.617364175	0.209458576	>=5%
Mybl1	129.5264326	-0.958313207	0.599798655	-1.597724835	0.110104229	0.282111506	0.5495792	>=5%
Vcpip1	3987.389621	-0.54696855	0.159229518	-3.43509519	0.000592346	0.005912378	2.228237831	< 5%
1700034P13Rik	27.07305991	2.233761172	1.276343168	1.75012585	0.0800966	0.22808342	0.641906285	>=5%
Sgk3	4135.94915	-0.417917736	0.151811552	-2.752871762	0.005907503	0.035469887	1.450140199	< 5%
Snhg6	258.2449418	0.673583334	0.435580933	1.546402249	0.122007451	0.301658254	0.520484787	>=5%
Tcf24	67.91561039	-1.288213595	0.876574974	-1.469598874	0.141670425	0.331272094	0.479815147	>=5%
Ppp1r42	640.1152598	-0.236278413	0.275928501	-0.856303036	0.391830182	0.610944043	0.213998565	>=5%
Cops5	3744.526481	0.260949167	0.173866952	1.500855472	0.133392947	0.318876213	0.496377876	>=5%
Cspp1	1115.963356	-0.54628943	0.218825533	-2.496461099	0.012543943	0.061957134	1.207908678	>=5%
Arfgef1	17713.07363	-0.670346494	0.188042392	-3.564869005	0.000364038	0.004025112	2.395222008	< 5%
Cpa6	19.02042221	-0.043951085	2.029266633	-0.021658605	0.982720284	0.991744891	0.003600028	>=5%
Ncoa2	3999.976197	-0.781506671	0.171989842	-4.543911791	5.52E-06	0.000129118	3.889014188	< 5%
Tram1	12646.25691	-0.044780108	0.136215587	-0.328744374	0.742348911	0.868567734	0.061196308	>=5%
Lactb2	1602.103594	-0.056103074	0.229270412	-0.244702636	0.806686687	0.903536952	0.044054082	>=5%
Terf1	1181.391749	-0.205996086	0.220041029	-0.936171254	0.349185021	0.569060317	0.244841699	>=5%
Rpl7	55577.23978	0.636207217	0.13287564	4.787989865	1.68E-06	4.61E-05	4.336212108	< 5%
Rdh10	219.1358138	0.468397563	0.439426357	1.065929605	0.286455465	0.510130019	0.292319119	>=5%
Stau2	733.1775624	0.281246314	0.247393667	1.136837157	0.255606367	0.476367441	0.32205793	>=5%
Ube2w	2901.969972	0.256776856	0.178110486	1.441671748	0.149394997	0.343381124	0.464223582	>=5%
LOC108167614	32.05144127	-3.150104255	1.492933532	-2.110009714	0.034857519	0.13034255	0.884913788	>=5%
Tceb1	2978.695525	0.30769682	0.174652681	1.761764081	0.078109166	0.223626254	0.650477212	>=5%
Tmem70	904.6747337	-0.035520323	0.255534159	-0.139004208	0.889446824	0.946564139	0.023849953	>=5%
Ly96	412.5103047	0.008165747	0.341331568	0.02392321	0.980913861	0.991311282	0.003789951	>=5%
Mcm3	10460.12536	-0.380710718	0.12948641	-2.940159657	0.003280432	0.02250688	1.647684712	< 5%
Paqr8	342.823439	-0.715066823	0.378382078	-1.889800984	0.058784582	0.185509396	0.731634088	>=5%
Tram2	208.267106	-0.342660016	0.45177394	-0.75847672	0.448165644	0.659683795	0.180664184	>=5%
Tmem14a	35.67513531	1.631551148	1.091180675	1.495216315	0.134857997	0.321063076	0.493409638	>=5%
Kcnq5	210.0999516	-0.149248538	0.435393463	-0.342790028	0.731756428	0.861636147	0.06467609	>=5%
Ogfrl1	5456.755283	-0.457026558	0.14651542	-3.119306891	0.00181277	0.014364527	1.842708664	< 5%
B3gat2	48.32507958	0.445700151	0.914037851	0.487616734	0.625821341	0.793527119	0.100438227	>=5%
Smap1	6665.036724	-0.055286764	0.151377611	-0.365224181	0.714944069	0.851150063	0.069993864	>=5%
Sdhaf4	227.3954973	-0.025112632	0.41777696	-0.060110142	0.952067913	0.97940436	0.009037967	>=5%
Lmbrd1	3790.753248	-0.258950127	0.167984625	-1.541510881	0.123192497	0.303030255	0.518514009	>=5%
Gm7846	74.20066329	1.19277612	0.690529317	1.72733596	0.084107345	0.235842285	0.627378325	>=5%
Phf3	6533.625827	-0.392977334	0.151404512	-2.595545718	0.009444084	0.0502419	1.298933949	>=5%
Ptp4a1	2813.125219	-0.190174294	0.176013375	-1.080453652	0.279940215	0.503304278	0.298169378	>=5%
Prim2	1373.648913	-0.180869414	0.201561923	-0.897339199	0.369537946	0.587462367	0.23101995	>=5%
Bag2	226.6032572	0.359467845	0.464021918	0.77467859	0.438529605	0.651024001	0.186403	>=5%
Zfp451	782.8114794	-0.434379635	0.244676871	-1.775319557	0.075845138	0.219680514	0.658208464	>=5%
Gm15455	14.4194164	-0.925542228	1.469735299	-0.629733958	0.528868661	0.72486515	0.13974278	>=5%
Ccdc115	3634.450763	0.46545881	0.195630547	2.379274702	0.017346743	0.078564661	1.104772762	>=5%
Imp4	1840.491795	0.245755827	0.196248897	1.252266031	0.210472942	0.422757183	0.373909004	>=5%
Ptpn18	4142.316281	0.810505076	0.202106606	4.010284936	6.06E-05	0.000933461	3.029903802	< 5%
Gm32566	70.9629201	0.155867811	0.841548156	0.185215558	0.853059967	0.927713554	0.032586098	>=5%
Arhgef4	1714.579092	0.202425662	0.20114735	1.0063551	0.314244784	0.537371893	0.269725053	>=5%
Fam168b	12248.18155	-0.136921102	0.131182657	-1.043743932	0.296603878	0.520242988	0.283793765	>=5%
Plekhb2	1275.438107	0.957627116	0.223076741	4.292814712	1.76E-05	0.000342622	3.465184618	< 5%
Hs6st1	667.8729213	0.789466333	0.271431927	2.908524219	0.00363139	0.02435536	1.613405442	< 5%
Gm33280	11.35206884	-1.593230868	2.260215684	-0.704902138	0.48087114	0.686263793	0.163508914	>=5%
Uggt1	9920.899427	-0.089606618	0.130457459	-0.686864656	0.492168021	0.695963966	0.157413245	>=5%
Neurl3	12112.72193	0.466059706	0.15421091	3.022222648	0.002509259	0.018480413	1.733288336	< 5%
Arid5a	4884.391816	0.373377157	0.202486348	1.843962129	0.06518866	0.199054906	0.701027115	>=5%
Kansl3	2426.216291	-0.199668828	0.194083145	-1.028779847	0.303583139	0.525994973	0.279018407	>=5%
Lman2l	2480.049557	0.067479039	0.170459843	0.395864729	0.692204822	0.837969945	0.076771558	>=5%
Gm33454	27.76858285	-0.831285106	1.116736194	-0.744388076	0.456641731	0.667309293	0.175672827	>=5%
Cnnm4	1721.033565	0.166233934	0.183966936	0.903607672	0.366203472	0.584695767	0.23307005	>=5%
Cnnm3	1500.041455	-0.198983587	0.200277471	-0.993539539	0.320447092	0.542545413	0.265563904	>=5%
Ankrd23	87.15202642	0.0476062	0.683042149	0.06969731	0.944434583	0.975470439	0.010785887	>=5%
Ankrd39	213.3593868	0.154806754	0.464862382	0.333016307	0.739121974	0.866177541	0.062393081	>=5%
Sema4c	103.5443909	0.184791645	0.590829732	0.312766326	0.754458201	0.874885268	0.058048896	>=5%
Fam178b	19.17519317	-2.20496991	2.269513758	-0.971560495	0.331269244	0.55320714	0.257112223	>=5%
Cox5b	11916.4413	0.576477903	0.159165664	3.621873523	0.000292477	0.003376375	2.471549354	< 5%
Actr1b	2758.519427	0.017480432	0.173759199	0.100601474	0.919866827	0.962667371	0.016523748	>=5%
Tmem131	9665.009684	-0.202410715	0.145527269	-1.390878262	0.164262346	0.363119637	0.439950264	>=5%
Cnga3	83.6699173	2.672890151	1.266314035	2.110764058	0.034792597	0.130213576	0.885343733	>=5%
Inpp4a	4579.090001	-1.15169274	0.176748561	-6.515994982	7.22E-11	5.83E-09	8.234339912	< 5%
Coa5	6520.716654	-0.159061379	0.135687514	-1.17226246	0.241091698	0.459797078	0.337433793	>=5%
Unc50	2184.677352	-0.18380518	0.199369541	-0.9219321	0.356563994	0.576054939	0.239536096	>=5%
Mgat4a	3559.743759	-0.040981682	0.179965789	-0.227719293	0.819864473	0.910432546	0.040752225	>=5%
4930594C11Rik	22.33728097	-0.987358022	1.471435231	-0.671016978	0.502209714	0.703293334	0.152863499	>=5%
Tsga10	172.7982103	-0.854692327	0.459704799	-1.859219936	0.06299597	0.194664469	0.71071331	>=5%
Lipt1	58.03882545	0.387018479	0.92278197	0.419404032	0.674920878	0.827029334	0.082479086	>=5%
Mitd1	353.7508403	-0.192698802	0.357951728	-0.538337397	0.590344137	0.77050506	0.113224505	>=5%
Mrpl30	1667.15865	0.775588557	0.201453384	3.849965384	0.000118135	0.001627138	2.788575551	< 5%
Txndc9	4397.971622	-0.038174489	0.171826787	-0.222168437	0.824182764	0.911993288	0.040008358	>=5%
Eif5b	5637.67191	0.176307239	0.167181165	1.054587934	0.291613825	0.515555249	0.287724787	>=5%
Rev1	2494.770392	-0.260070881	0.194763454	-1.33531664	0.181772735	0.386327251	0.413044656	>=5%
Aff3	279.2725312	0.853906438	0.421192765	2.027353053	0.042626319	0.149261883	0.826051084	>=5%
Gm16150	73.56447951	0.532681668	0.790347898	0.673983785	0.500321623	0.702310407	0.153470896	>=5%
Pdcl3	3728.564792	-0.105760357	0.187014201	-0.565520462	0.571719811	0.755835964	0.121572448	>=5%
Rpl31	30644.18316	0.777794437	0.157303512	4.944545907	7.63E-07	2.33E-05	4.633171341	< 5%
Tbc1d8	20863.96831	-0.615188622	0.169460008	-3.630287925	0.000283105	0.003280367	2.484077606	< 5%
Cnot11	2738.517595	-0.201857777	0.169093635	-1.193763306	0.232570569	0.45025348	0.346542922	>=5%
Snord89	38.20614689	0.714134658	1.119279042	0.638030939	0.523453541	0.721540725	0.141739152	>=5%
Rnf149	17246.28974	0.29495733	0.197698591	1.491954642	0.135711036	0.322149376	0.491942706	>=5%
Map4k4	9142.996126	0.051862179	0.13968652	0.371275471	0.710432365	0.848394546	0.071402132	>=5%
Gm16894	37.97135287	0.341562871	0.93890468	0.363788655	0.716015835	0.851616351	0.069756009	>=5%
Il1r2	44026.37957	-0.248767154	0.117390931	-2.119134337	0.034079116	0.128329013	0.891675144	>=5%
Il1r1	31.99092206	0.093680968	1.396017577	0.067105866	0.946497424	0.97670317	0.010237403	>=5%
Il1rl2	67.15766727	-0.357713628	0.954697169	-0.374688058	0.707892475	0.846898015	0.072168885	>=5%
Il1rl1	3677.132222	-0.377234908	0.1610442	-2.342430894	0.019158582	0.08460224	1.072618137	>=5%
Il18r1	104.3449354	-0.384148603	0.628191714	-0.611514916	0.540858747	0.733312604	0.134710851	>=5%
Il18rap	9615.806642	-0.631757447	0.174483919	-3.620720175	0.000293784	0.003385374	2.470393331	< 5%
Mfsd9	326.0982021	0.01430501	0.346310473	0.041306895	0.967051237	0.985475647	0.006354104	>=5%
Tmem182	13.52481158	0.963122327	1.695133564	0.568168991	0.569920225	0.754988678	0.122059561	>=5%
Mrps9	2363.634591	0.331883844	0.203046695	1.634519805	0.102149751	0.268092371	0.571715544	>=5%
Tgfbrap1	2674.685711	-0.198493606	0.168083853	-1.180920132	0.237634453	0.455368483	0.341637031	>=5%
AI597479	753.3662366	-0.575954385	0.24840951	-2.318568177	0.020418462	0.088193742	1.054562232	>=5%
Gm8210	1833.476604	0.355550874	0.223174844	1.593149428	0.111126673	0.283887185	0.546854212	>=5%
Nck2	1257.866688	0.447250549	0.24646955	1.81462801	0.069581095	0.207917253	0.682109472	>=5%
Uxs1	1549.742112	0.073768237	0.246051586	0.299808013	0.764323603	0.880241777	0.055398023	>=5%
LOC102632770	276.2378658	0.39833578	0.403920535	0.98617363	0.324047917	0.546204533	0.2626447	>=5%
Tpp2	5237.831261	-0.03898984	0.144514665	-0.269798503	0.787315274	0.893218398	0.04904234	>=5%
Tex30	396.642319	-0.10717538	0.329753667	-0.325016492	0.74516859	0.870030424	0.060465561	>=5%
Kdelc1	288.2751064	-1.486923271	0.48019082	-3.096525815	0.001958028	0.015270478	1.816147365	< 5%
Bivm	147.3414581	-1.895210961	0.825033688	-2.297131606	0.021611263	0.091649748	1.037868726	>=5%
Ercc5	870.8554077	-0.940812046	0.253294351	-3.714303305	0.000203764	0.002517538	2.599023939	< 5%
Wdr75	627.4190004	-0.509067076	0.277377336	-1.835287207	0.066463146	0.201461015	0.695808982	>=5%
Slc40a1	6713.354631	-3.048778378	0.220240342	-13.84296063	1.40E-43	1.50E-40	39.82363986	< 5%
Slc39a10	158.1316308	-1.121520334	0.552778896	-2.028876903	0.04247083	0.149001925	0.826808122	>=5%
Gm28321	9.640145165	1.517980656	2.744283403	0.553142818	0.580165619	NA	NA	>=5%
Nabp1	18981.04226	-0.884882182	0.138776093	-6.376330132	1.81E-10	1.39E-08	7.858252221	< 5%
Stat4	2114.9707	0.323159753	0.311188928	1.038468031	0.299052211	0.522063239	0.282276886	>=5%
Gm31812	10.37100313	1.558079267	1.969859729	0.7909595	0.428967625	NA	NA	>=5%
Stat1	6576.686063	0.131970979	0.141960857	0.929629348	0.352563027	0.572174784	0.242471286	>=5%
Gls	2823.665586	-0.332274041	0.160427125	-2.071183667	0.038341635	0.139118027	0.85661659	>=5%
Nab1	4734.572928	-1.680097063	0.267338476	-6.284531451	3.29E-10	2.36E-08	7.62739962	< 5%
Tmem194b	756.7285673	0.312898365	0.247106364	1.266249724	0.20542369	0.416755728	0.380118423	>=5%
Mfsd6	8112.894312	-1.133902577	0.189423864	-5.986059783	2.15E-09	1.25E-07	6.901550222	< 5%
Inpp1	5407.659328	-0.415213571	0.170836633	-2.430471522	0.015079191	0.070983343	1.148843554	>=5%
Hibch	2683.173801	0.072848674	0.161214734	0.451873549	0.651360081	0.812585944	0.090130695	>=5%
Pms1	182.6427397	-0.739512463	0.472206761	-1.566077667	0.117330436	0.294542771	0.530851631	>=5%
Ormdl1	1853.989731	0.265127681	0.207924314	1.275116296	0.202268082	0.412716377	0.384348298	>=5%
Osgepl1	514.7772385	0.648775979	0.284660819	2.279119344	0.022659972	0.095341219	1.020719299	>=5%
Asnsd1	11569.00179	0.287414995	0.168613256	1.704581251	0.088272551	0.24342744	0.613630469	>=5%
Dnah7a	36.99302475	-0.203177931	1.889196141	-0.107547293	0.914354808	0.960362672	0.017564729	>=5%
Stk17b	10539.6617	-0.507427525	0.188838609	-2.687096284	0.007207617	0.040903706	1.388237341	< 5%
Hecw2	10.86401796	-3.515774765	1.912187412	-1.838614114	0.065971964	NA	NA	>=5%
Gtf3c3	709.7253528	-0.339879813	0.338112699	-1.005226405	0.314787843	0.537371893	0.269725053	>=5%
Ankrd44	12674.74808	-0.248437317	0.154160234	-1.611552542	0.107059345	0.276974665	0.557559954	>=5%
Sf3b1	21341.76742	-0.074403132	0.130854044	-0.568596354	0.5696301	0.754833051	0.122149092	>=5%
Coq10b	980.0415446	-0.002028646	0.22013616	-0.009215415	0.992647266	0.997074566	0.001272362	>=5%
Hspd1	7068.562885	-0.240413284	0.174117628	-1.380752118	0.16735519	0.367174599	0.435127371	>=5%
Hspe1	1519.937111	0.316446045	0.228363126	1.385714282	0.165834165	0.365335555	0.43730806	>=5%
Mob4	2488.663338	0.045060996	0.18709262	0.240848603	0.809672459	0.905616917	0.043055474	>=5%
Rftn2	13.2396982	3.521417831	1.853361316	1.900016905	0.057430901	0.183262157	0.736927206	>=5%
Mars2	173.7048529	-1.16007445	0.479994682	-2.416848547	0.01565553	0.073000376	1.136674906	>=5%
Satb2	30.75019735	1.650602893	1.513769858	1.090392231	0.275540402	0.498957843	0.301936147	>=5%
4930558J18Rik	27.09449104	-2.466510488	1.582695115	-1.558424276	0.119132706	0.297449955	0.526586092	>=5%
1700066M21Rik	190.2380895	-0.480129105	0.461449609	-1.040480035	0.298116935	0.521592898	0.28266833	>=5%
Tyw5	332.6788095	0.352084812	0.358342176	0.982538019	0.325834862	0.547909632	0.261291065	>=5%
9430016H08Rik	966.4827279	0.172612903	0.243105197	0.710033785	0.477683186	0.683842874	0.165043674	>=5%
Kctd18	762.8294535	0.325168012	0.278836212	1.166161347	0.243549217	0.462081185	0.335281715	>=5%
Sgol2a	1289.910422	-0.758472989	0.285504914	-2.656602222	0.007893252	0.044016365	1.356385828	< 5%
Aox1	14.07632966	-3.124419829	2.621784021	-1.191715185	0.233372942	0.450770167	0.346044834	>=5%
Bzw1	11103.57291	-0.25543724	0.135478294	-1.885447717	0.059369417	0.186749621	0.72874027	>=5%
Clk1	8342.106575	0.066405749	0.141445936	0.469477956	0.638728038	0.803542907	0.094990928	>=5%
Ppil3	589.7551156	-0.23237561	0.27989139	-0.830234933	0.406405968	0.624644805	0.204366868	>=5%
Nif3l1	1020.273668	-0.377822729	0.225616424	-1.674624227	0.094007983	0.253713415	0.595656568	>=5%
Orc2	1177.798888	-0.133969718	0.232982841	-0.575019678	0.565277988	0.751659358	0.123978931	>=5%
Fam126b	1042.112472	-0.215658884	0.37362218	-0.57721114	0.563796832	0.75022908	0.124806106	>=5%
Ndufb3	4364.107619	0.530990951	0.178184938	2.979999072	0.002882493	0.020488681	1.688486009	< 5%
Gm20257	210.9391034	-0.878248637	0.451677765	-1.944414151	0.051845529	0.170870617	0.767332613	>=5%
Als2cr12	11.23832431	4.170909189	2.859737714	1.458493612	0.144704534	0.33651326	0.472997818	>=5%
Cflar	8143.421961	-0.365972878	0.164470528	-2.225157793	0.026070647	0.105540491	0.97658089	>=5%
Casp8	3386.747376	0.117048823	0.206728151	0.566196826	0.571259987	0.755640215	0.121684937	>=5%
Trak2	8303.935806	-0.793489916	0.183310139	-4.328674453	1.50E-05	0.000302303	3.51955718	< 5%
Stradb	1840.689084	-0.170235926	0.228368374	-0.745444401	0.456003111	0.666892876	0.175943922	>=5%
Tmem237	208.9020403	-0.000712572	0.444732426	-0.001602249	0.998721591	0.99988996	4.78E-05	>=5%
Als2	1484.255309	-0.210662201	0.201956236	-1.043108175	0.296898195	0.520382595	0.283677237	>=5%
Fzd7	298.7289408	-2.415741774	0.559057715	-4.321095499	1.55E-05	0.00031044	3.508021819	< 5%
Sumo1	5379.338218	0.189185743	0.141298679	1.338906666	0.180601059	0.384918341	0.414631395	>=5%
Nop58	2333.918768	-0.440609405	0.229100443	-1.923214984	0.054453056	0.176474093	0.753319042	>=5%
Bmpr2	1638.270402	-1.241683808	0.238323198	-5.210083688	1.89E-07	6.97E-06	5.156853677	< 5%
Fam117b	5605.366919	-0.43823767	0.156274094	-2.804288663	0.005042773	0.031392266	1.50317733	< 5%
Ica1l	71.95176548	0.234098064	0.809785872	0.289086377	0.772515278	0.884873617	0.053118754	>=5%
Wdr12	1314.07499	0.40766981	0.255228625	1.597273076	0.11020485	0.282206195	0.549433457	>=5%
Carf	205.0650962	-0.525913603	0.436360825	-1.205226438	0.228115899	0.444358694	0.352266319	>=5%
Nbeal1	474.9146727	-0.715948843	0.368743513	-1.941590343	0.052186713	0.171503719	0.765726458	>=5%
Cyp20a1	750.576136	-0.107325227	0.293969515	-0.365089649	0.715044487	0.851150063	0.069993864	>=5%
Abi2	359.4268185	-0.600355649	0.502046163	-1.195817623	0.231767737	0.449426351	0.347341468	>=5%
Raph1	1692.450584	-1.314059677	0.201991594	-6.505516632	7.74E-11	6.21E-09	8.20676504	< 5%
LOC102637269	19.39594835	0.978131512	1.735801639	0.563504199	0.573091602	0.757259587	0.120755219	>=5%
Cd28	3127.818325	-0.908496511	0.291105959	-3.120844776	0.001803331	0.014316237	1.844171121	< 5%
Ino80d	4578.576867	-0.555001947	0.227066177	-2.444229933	0.014516172	0.069093102	1.160565309	>=5%
Ino80dos	314.546333	-0.15924352	0.375549101	-0.424028495	0.671545032	0.82528706	0.083394964	>=5%
Ndufs1	4804.419166	-0.084900642	0.167584262	-0.506614646	0.61242523	0.785149573	0.105047601	>=5%
Eef1b2	23296.08246	0.878513202	0.169056115	5.196577494	2.03E-07	7.40E-06	5.130602334	< 5%
Fastkd2	381.8816257	0.312025149	0.340709238	0.915810652	0.359766216	0.579140382	0.237216152	>=5%
Klf7	4092.536939	-0.546149147	0.17811199	-3.066324434	0.00216708	0.016548965	1.781229163	< 5%
Creb1	1801.217579	-0.4467987	0.196334224	-2.275704615	0.022863695	0.095946797	1.017969518	>=5%
Mettl21a	219.0349252	-0.168047727	0.419496183	-0.400594175	0.688718935	0.836390515	0.077590901	>=5%
2810408I11Rik	280.7692818	-0.27634976	0.412258477	-0.670331298	0.50264662	0.703573727	0.152690386	>=5%
Ccnyl1	783.7180007	0.449544101	0.24037901	1.870147071	0.061463397	0.191599231	0.717606239	>=5%
Fzd5	522.8617518	-0.760022707	0.365896239	-2.077153646	0.037787381	0.137884197	0.860485506	>=5%
Plekhm3	1504.536685	-1.213859332	0.201682711	-6.018658361	1.76E-09	1.04E-07	6.984804629	< 5%
D630023F18Rik	281.3040493	0.836297287	0.463241783	1.805314886	0.071025421	0.210323722	0.677111741	>=5%
Gm36358	14.37457717	1.463830216	2.312898407	0.632898623	0.526799847	0.723652182	0.140470124	>=5%
Idh1	12635.85397	0.003608569	0.132436469	0.027247545	0.978262294	0.990687367	0.004063375	>=5%
Pikfyve	2403.62372	-0.670410311	0.191967478	-3.492311926	0.000478859	0.004989536	2.301939797	< 5%
Unc80	66.92516463	0.154391272	0.777924251	0.198465688	0.842680728	0.92252196	0.035023287	>=5%
Rpe	9718.499175	0.013927969	0.155157281	0.08976678	0.928472548	0.967356716	0.014413349	>=5%
Kansl1l	514.5323944	0.079820306	0.386438288	0.206553824	0.836358325	0.918727336	0.036813361	>=5%
LOC108167626	85.8295859	-1.577281022	0.704500486	-2.238864348	0.025164744	0.103174646	0.986427012	>=5%
Gm39656	27.08458695	-3.856856074	1.46833104	-2.626693824	0.008621887	0.046899054	1.328835915	< 5%
Acadl	2600.537828	-0.167654309	0.185534645	-0.903628047	0.366192664	0.584695767	0.23307005	>=5%
Lancl1	375.0918409	0.446087561	0.336278514	1.326541968	0.184660243	0.389753954	0.409209471	>=5%
Ikzf2	1538.608848	-0.743671316	0.226065747	-3.289624039	0.001003213	0.008986915	2.046389376	< 5%
Bard1	707.8153159	-0.655440924	0.314285087	-2.085498013	0.037024118	0.136201853	0.865816984	>=5%
Atic	2004.686716	-0.482186146	0.194826528	-2.474951179	0.013325439	0.064844071	1.188129724	>=5%
Fn1	105.6756079	-1.520995664	4.450171111	-0.341783636	0.732513725	0.862053419	0.064465822	>=5%
Gm30160	22.35906142	-3.529134034	1.703784465	-2.071350048	0.038326095	0.139118027	0.85661659	>=5%
Mreg	87.49467752	-2.467767008	1.294189608	-1.906804839	0.056545865	0.181487	0.741154478	>=5%
Pecr	316.2958852	-0.579263829	0.388098108	-1.492570609	0.135549622	0.322052655	0.492073116	>=5%
Xrcc5	213.8624937	-0.395919015	0.440100406	-0.899610655	0.368327485	0.586336796	0.23185285	>=5%
Smarcal1	2126.337339	-0.448762616	0.185368207	-2.420925479	0.015481051	0.072370811	1.140436563	>=5%
Rpl37a	23717.11912	0.698677246	0.166392365	4.198974201	2.68E-05	0.000478713	3.319925022	< 5%
Tns1	61.35555931	-3.932919645	1.369401488	-2.871998958	0.004078843	0.026588092	1.575312825	< 5%
Rufy4	1487.686431	-1.227018644	0.290066465	-4.230129265	2.34E-05	0.000430772	3.365752691	< 5%
Cxcr2	36262.36823	-0.544013208	0.157732859	-3.448952945	0.000562765	0.005648328	2.248080109	< 5%
Cxcr1	36.26688006	-7.575220957	1.949788718	-3.885149652	0.000102267	0.001436324	2.842747676	< 5%
Arpc2	88254.4183	0.146521481	0.146814677	0.998002952	0.318277927	0.540226597	0.267424038	>=5%
Aamp	8784.325083	0.232495123	0.165210232	1.407268308	0.159347843	0.356305219	0.448177817	>=5%
LOC108167628	16.42349895	-3.068326545	1.731438202	-1.772125936	0.076373655	0.220468207	0.656654029	>=5%
Pnkd	463.6480122	0.638123357	0.326620535	1.953714748	0.050734961	0.168377636	0.773715591	>=5%
Tmbim1	1039.134441	0.271762242	0.274138251	0.991332808	0.321523098	0.543542859	0.264766205	>=5%
Slc11a1	3228.610199	-0.923242934	0.306408196	-3.013114354	0.002585815	0.018921564	1.723042974	< 5%
Ctdsp1	12710.79322	-0.139493083	0.148530228	-0.93915619	0.347650559	0.567531125	0.246010316	>=5%
Vil1	20.46024351	-0.744744502	1.379893391	-0.539711624	0.589395923	0.769753185	0.113648505	>=5%
Usp37	1324.033008	-0.674763012	0.243027422	-2.776489202	0.005494946	0.033672147	1.472729195	< 5%
Cnot9	3354.9967	-0.336887472	0.162579779	-2.072136362	0.038252726	0.139028948	0.856894762	>=5%
Zfp142	1295.121235	-0.523812028	0.210972532	-2.482844675	0.013033791	0.063860599	1.19476701	>=5%
Bcs1l	557.698055	-0.416885981	0.370869215	-1.124078149	0.260979874	0.482471471	0.316528362	>=5%
Rnf25	3554.130263	-0.069084204	0.190660778	-0.362340933	0.717097273	0.852447423	0.069332398	>=5%
Stk36	56.77549633	-0.388598416	0.795557745	-0.488460351	0.625223803	0.793239569	0.10059563	>=5%
Ttll4	868.9808196	-0.203772861	0.339346497	-0.60048612	0.548182308	0.737792511	0.132065758	>=5%
Ihh	13.50295534	-1.878990815	2.018018326	-0.931106913	0.351798263	0.571432912	0.24303475	>=5%
Nhej1	501.6892963	0.16760705	0.375119795	0.446809399	0.655012684	0.815415449	0.088621064	>=5%
Slc23a3	21.95543572	0.951736178	1.298141617	0.733152813	0.463465232	0.672792399	0.172118924	>=5%
Cnppd1	14160.60521	0.292206409	0.156656803	1.865264728	0.062144307	0.192878739	0.714715642	>=5%
Fam134a	10528.49166	0.134955604	0.162434284	0.830832019	0.406068532	0.624350431	0.204571584	>=5%
Zfand2b	3165.130425	0.646870541	0.194507495	3.325684396	0.000882017	0.00809325	2.091877035	< 5%
Abcb6	683.8506151	0.275669574	0.274367026	1.004747465	0.315018466	0.537394293	0.26970695	>=5%
Atg9a	13666.29279	0.233722306	0.14082542	1.659659922	0.096982886	0.259260581	0.58626351	>=5%
Ankzf1	1098.563491	0.366585516	0.232786146	1.574773765	0.115308674	0.290980431	0.536136218	>=5%
Glb1l	997.5282095	-0.182407263	0.222766244	-0.818828111	0.41288449	0.63015048	0.200555729	>=5%
Stk16	5822.411983	0.455084756	0.161082938	2.825158023	0.00472573	0.029635662	1.528185366	< 5%
Tuba4a	36797.1612	0.212494432	0.140601648	1.511322484	0.130706308	0.314345727	0.502592438	>=5%
Dnajb2	727.2285326	0.14684973	0.258488991	0.568108257	0.569961461	0.754988678	0.122059561	>=5%
Dnpep	4339.857465	0.608962884	0.187716419	3.244057645	0.001178399	0.010200342	1.991385262	< 5%
Des	47.80603751	2.537895141	1.00802572	2.517688876	0.011812762	0.059327238	1.226745872	>=5%
Speg	175.4086433	4.573617247	0.738453207	6.193509902	5.88E-10	3.89E-08	7.409672977	< 5%
Gmppa	2885.047223	0.256397322	0.199060181	1.288039232	0.197732307	0.406862348	0.390552499	>=5%
Chpf	201.9503327	-5.178222655	1.005808531	-5.148318486	2.63E-07	9.24E-06	5.03415116	< 5%
Stk11ip	3063.853586	-0.472718304	0.259421134	-1.822204293	0.068423994	0.205469195	0.687253281	>=5%
Farsb	1412.147924	-0.170215546	0.205884025	-0.826754512	0.408376217	0.626622699	0.202993877	>=5%
Utp14b	911.2744169	-0.342248404	0.239012669	-1.431925783	0.152165062	0.347075854	0.459575599	>=5%
Acsl3	1272.335464	-0.133522716	0.219959294	-0.607033753	0.543828512	0.735006361	0.133708902	>=5%
Ap1s3	2542.454609	-0.225670459	0.176466435	-1.278829366	0.20095715	0.411039984	0.38611593	>=5%
Wdfy1	3533.72549	-0.336511865	0.172789687	-1.947522855	0.051472082	0.169976943	0.769609985	>=5%
Mrpl44	1507.002673	-0.056879774	0.212929941	-0.267129055	0.789369798	0.894442589	0.04844753	>=5%
Cul3	13700.29858	-0.00517733	0.132890505	-0.038959364	0.968922787	0.986323874	0.005980455	>=5%
Dock10	2759.928519	-0.320699598	0.249238629	-1.286717067	0.198192922	0.407137549	0.390258842	>=5%
Rhbdd1	2702.359514	-0.195884292	0.188837785	-1.037315131	0.299589016	0.522459476	0.28194739	>=5%
LOC105243964	40.72404557	-1.144436829	0.902004363	-1.268770835	0.20452281	0.415486518	0.381443064	>=5%
Mff	5877.428048	0.035374167	0.169551101	0.20863425	0.834733771	0.918049813	0.037133753	>=5%
Gm39668	51.35547964	-4.638461753	1.373473408	-3.377176235	0.000732341	0.007004061	2.154650083	< 5%
Agfg1	6224.097264	-0.033223217	0.139160804	-0.238739761	0.811307383	0.906414117	0.042673339	>=5%
Ccl20	14.31080142	0	2.873843395	0	1	1	0	>=5%
Trip12	16231.95826	-0.530268922	0.175123075	-3.027978589	0.002461955	0.018205138	1.739806016	< 5%
Fbxo36	201.6779845	-0.029550828	0.445706648	-0.066301071	0.94713813	0.976907988	0.010146339	>=5%
Gm15433	116.2064778	-2.045672239	0.565822578	-3.615395213	0.00029989	0.00344029	2.463404905	< 5%
A530032D15Rik	213.2247389	0.534016301	0.415930318	1.283908091	0.199174116	0.408368971	0.388947264	>=5%
A530040E14Rik	139.7434969	0.066308402	0.617080882	0.10745496	0.914428055	0.960362672	0.017564729	>=5%
Gm35498	1890.521902	0.929631867	0.20521604	4.530015613	5.90E-06	0.000136418	3.865129624	< 5%
LOC102638435	30.65729522	0.142296157	1.195524308	0.11902406	0.905256294	0.955970307	0.019555597	>=5%
C130026I21Rik	999.2621501	-0.683779891	0.937180467	-0.729613895	0.465626226	0.674895684	0.170763349	>=5%
LOC101055758	72.40194702	-0.921402519	0.819080643	-1.124922835	0.260621735	0.482075102	0.316885298	>=5%
LOC105243968	22.4541016	0.683091929	1.388967015	0.491798525	0.622861779	0.791886368	0.101337133	>=5%
Gm2427	31.65161935	2.18721129	1.237881387	1.766898923	0.077245157	0.222330961	0.653000055	>=5%
Sp110	7743.785204	0.459385153	0.224466979	2.046560057	0.0407013	0.144852395	0.83907432	>=5%
Sp140	36937.26018	0.614678573	0.141518236	4.343458425	1.40E-05	0.000286701	3.542571463	< 5%
LOC102634459	36.81771703	-0.226492298	0.927103718	-0.244300927	0.806997765	0.903806518	0.043924531	>=5%
Sp100	13096.40206	-0.033314917	0.133489096	-0.249570328	0.802919648	0.901283623	0.04513852	>=5%
A630001G21Rik	2509.514383	0.38787031	0.168166785	2.306462064	0.021084828	0.090026528	1.045629497	>=5%
Cab39	20119.43014	-0.1244985	0.12132168	-1.026185097	0.304804345	0.527683529	0.277626461	>=5%
Itm2c	8671.52897	-0.778939796	0.143438225	-5.430489643	5.62E-08	2.40E-06	5.61892417	< 5%
Gpr55	732.1348047	-1.686501982	0.349078204	-4.831301305	1.36E-06	3.86E-05	4.413313869	< 5%
Psmd1	6463.254435	0.03683279	0.138901369	0.265172263	0.790876761	0.895409071	0.04797851	>=5%
Armc9	110.8764559	0.250529135	0.634323143	0.394955061	0.692876054	0.83828769	0.076606911	>=5%
Gm16341	20.7726451	-3.347021561	1.663857714	-2.011603235	0.044261778	0.152910451	0.81556283	>=5%
Gm28626	43.90945547	-3.480509594	1.362906753	-2.553740076	0.010657278	0.055031166	1.259391287	>=5%
B3gnt7	1058.558448	-0.393529449	0.266823019	-1.474870686	0.140247313	0.329192678	0.482549834	>=5%
Ncl	33089.44207	0.121708325	0.141433617	0.860533211	0.389495184	0.609081457	0.215324622	>=5%
Snora75	12.09918483	2.791342617	2.650060068	1.053312961	0.292197581	0.516048427	0.287309541	>=5%
C130036L24Rik	31.1479927	-2.064946246	1.423127571	-1.450991666	0.146782181	0.339308403	0.469405385	>=5%
Ptma	48822.98622	0.17934791	0.127025518	1.411904573	0.157978061	0.354705007	0.450132681	>=5%
Pde6d	2509.344516	0.214333602	0.206686683	1.036997638	0.299736958	0.522497548	0.281915744	>=5%
Cops7b	1644.753998	-0.05334921	0.1883496	-0.283245678	0.776988516	0.887244682	0.051956595	>=5%
Dis3l2	834.803492	-0.215062718	0.240184396	-0.895406702	0.370569719	0.588747049	0.230071257	>=5%
Chrnd	27.18504535	-0.073807548	1.293361141	-0.057066465	0.95449225	0.98010262	0.00872845	>=5%
Eif4e2	6814.111571	0.382457245	0.174468883	2.192122964	0.028370629	0.11192187	0.951085043	>=5%
Gigyf2	2118.909035	-0.510286145	0.175838705	-2.902012648	0.003707736	0.0247253	1.606858425	< 5%
Inpp5d	18503.74448	-0.082315856	0.128498455	-0.640598022	0.521783885	0.720307531	0.142482044	>=5%
Atg16l1	2855.033838	-0.10322546	0.23334734	-0.442368275	0.658222733	0.817571864	0.087474063	>=5%
Sag	32.18790756	0.38888556	1.113139027	0.34935938	0.726819524	0.858737435	0.066139604	>=5%
Gm38609	69.02438815	-2.90625021	1.211341139	-2.399200454	0.016430917	0.075599886	1.121478857	>=5%
Dgkd	12394.39111	0.017860384	0.128684138	0.138792431	0.889614175	0.946616145	0.023826093	>=5%
Gm19582	27.25682896	0.961675819	1.278425916	0.752234296	0.451910172	0.663294178	0.178293815	>=5%
Usp40	1028.037138	-0.771839792	0.234822681	-3.28690477	0.001012951	0.009044424	2.043619077	< 5%
Ugt1a7c	4990.428112	-1.113617681	0.156718313	-7.105855449	1.20E-12	1.33E-10	9.87457749	< 5%
Ugt1a6b	107.108446	0.468824936	0.587870834	0.797496505	0.425162732	0.639762512	0.193981212	>=5%
Ugt1a6a	171.633483	-0.63611432	0.53065163	-1.198741856	0.230628338	0.447690302	0.349022313	>=5%
Ugt1a1	55.75569117	-4.514610405	1.358338605	-3.323626664	0.000888551	0.008147374	2.088982324	< 5%
Mroh2a	17.14451783	-1.788092778	1.784354279	-1.002095155	0.316297638	0.53820147	0.26905512	>=5%
Hjurp	4464.452776	-0.190734594	0.224704607	-0.84882369	0.395979406	0.615174589	0.211001612	>=5%
Arl4c	14366.64596	-0.147394005	0.518782784	-0.284115067	0.776322201	0.88686863	0.052140707	>=5%
Agap1	3829.815606	-1.038912712	0.216644714	-4.79546763	1.62E-06	4.50E-05	4.346810229	< 5%
LOC102637806	16.99818296	0.1556227	2.799182446	0.055595769	0.955663835	0.980697217	0.008465057	>=5%
Cops8	3661.128769	0.116227738	0.171907922	0.676104608	0.498974231	0.701017085	0.154271398	>=5%
Col6a3	123.2799971	-0.81644199	0.683617462	-1.194296569	0.232361979	0.45010272	0.346688363	>=5%
Rab17	147.324629	1.889192807	0.562331018	3.35957425	0.000780627	0.007357616	2.13326287	< 5%
Lrrfip1	25514.47155	-0.322722403	0.120424835	-2.679865864	0.007365167	0.041724027	1.379613782	< 5%
Ramp1	3704.398547	1.495981979	0.266346711	5.616671483	1.95E-08	9.43E-07	6.025480981	< 5%
Ube2f	4707.785211	0.196581234	0.142789035	1.376724995	0.168597288	0.369016775	0.432953891	>=5%
Scly	1652.027496	-1.194564527	0.387487407	-3.082847354	0.002050303	0.015855264	1.799826511	< 5%
Espnl	74.82488517	0.450047626	0.722372711	0.623013051	0.533275946	0.727875837	0.137942698	>=5%
Ilkap	2843.772212	0.168524457	0.187449332	0.899040056	0.368631325	0.586602247	0.231656278	>=5%
Hes6	2938.012715	0.337622574	0.211415894	1.596959282	0.110274784	0.282259132	0.549351998	>=5%
Per2	4301.282394	-1.522258409	0.206247338	-7.380742108	1.57E-13	1.98E-11	10.70310527	< 5%
Traf3ip1	378.8521951	0.236051549	0.332275492	0.710409147	0.477450453	0.683814734	0.165061546	>=5%
Asb1	1235.12741	0.143839986	0.266503192	0.539730818	0.589382683	0.769753185	0.113648505	>=5%
Hdac4	6987.06852	-1.028422119	0.142226239	-7.23088882	4.80E-13	5.81E-11	10.2357431	< 5%
Ndufa10	4394.443271	0.514902531	0.188479436	2.731876437	0.006297475	0.036998028	1.431821421	< 5%
Myeov2	4635.729721	0.539180035	0.159147908	3.387917829	0.000704254	0.006793026	2.1679367	< 5%
Otos	60.87189809	-0.326760355	0.775835476	-0.421172227	0.673629323	0.826449196	0.082783838	>=5%
Gpc1	1121.010435	-5.171384017	0.726460051	-7.118607566	1.09E-12	1.23E-10	9.91092384	< 5%
Dusp28	388.516744	0.215908853	0.346467286	0.623172408	0.533171232	0.727875837	0.137942698	>=5%
5033417F24Rik	42.74302664	-2.70724497	1.370423896	-1.97547998	0.048213704	0.162567783	0.788965517	>=5%
Rnpepl1	5180.985769	-0.066984638	0.195097502	-0.343339293	0.731343224	0.861623804	0.064682311	>=5%
Capn10	784.7528779	-0.267445508	0.309792716	-0.8633047	0.387969961	0.607066112	0.21676401	>=5%
Gpr35	500.3714717	-0.81814158	0.358433531	-2.282547558	0.022457033	0.094735765	1.023486033	>=5%
Kif1a	10.6246303	-6.319493082	2.381783573	-2.653260839	0.007971824	NA	NA	>=5%
Sned1	296.7447564	-1.166320341	0.38397624	-3.037480498	0.002385648	0.017820026	1.74909166	< 5%
Mterf4	675.8545266	0.133527998	0.279308304	0.478066694	0.632602737	0.798817731	0.097552304	>=5%
Pask	444.8993632	-0.793285327	0.309404009	-2.563914185	0.010349913	0.053800601	1.269212877	>=5%
Ppp1r7	2536.273872	0.328384914	0.168494068	1.948940498	0.051302531	0.169690953	0.77034131	>=5%
Ano7	82.76090306	1.422791502	0.730319327	1.948177254	0.051393758	0.169905142	0.769793478	>=5%
Hdlbp	29533.72662	-0.110556596	0.119303421	-0.926684199	0.354090524	0.573632011	0.241366622	>=5%
2-Sep	8789.138309	-0.178829863	0.140393075	-1.273779795	0.202741468	0.413372335	0.383658592	>=5%
Farp2	24.30685719	-4.181293207	1.532254884	-2.728849653	0.006355567	0.037288125	1.428429455	< 5%
Stk25	2172.445143	0.045281075	0.18815793	0.240654622	0.809822812	0.905706171	0.043012673	>=5%
Thap4	3727.314422	0.198219826	0.199361347	0.994274112	0.320089435	0.54208286	0.265934324	>=5%
Atg4b	5000.640158	0.291180604	0.202466826	1.438164515	0.150387381	0.344674667	0.462590636	>=5%
Dtymk	3108.04215	0.134875243	0.169746593	0.79456819	0.426864728	0.641154203	0.193037506	>=5%
Ing5	2427.205264	-0.494741045	0.212528335	-2.327882755	0.01991833	0.08667512	1.062105547	>=5%
D2hgdh	263.2653942	0.758352553	0.506836491	1.496246948	0.134589314	0.320661289	0.493953465	>=5%
Fam174a	2594.093065	0.24896661	0.223445767	1.11421493	0.265186992	0.487568807	0.311964087	>=5%
St8sia4	2393.881232	0.484614693	0.18219586	2.659855684	0.007817414	0.043707379	1.359445233	< 5%
Slco4c1	1991.091363	-7.833950713	1.797193611	-4.358990965	1.31E-05	0.00027336	3.563264445	< 5%
Panct2	617.4820329	-3.347153943	0.447305098	-7.482932696	7.27E-14	9.62E-12	11.01688067	< 5%
D1Ertd622e	7243.366638	0.211026333	0.169314409	1.246357794	0.212633069	0.425830063	0.370763681	>=5%
Ppip5k2	1575.354574	-0.517783904	0.230105646	-2.250200785	0.024436203	0.10066994	0.997100192	>=5%
Gin1	533.2750887	-0.492253696	0.298494606	-1.649120909	0.099122867	0.263227191	0.57966925	>=5%
Pam	4704.439806	-0.183997315	0.178192243	-1.032577584	0.301801623	0.524544938	0.280217299	>=5%
B230216N24Rik	41.79537093	-3.650898335	1.462290821	-2.496697841	0.012535572	0.061939622	1.208031447	>=5%
1810006J02Rik	354.079778	2.51972228	0.435285378	5.788667413	7.09E-09	3.79E-07	6.420813571	< 5%
Gm7967	124.082566	0.334587297	0.577914161	0.578956737	0.562618365	0.749437787	0.125264413	>=5%
Pign	1680.261333	-0.432099562	0.185056486	-2.334960373	0.019545491	0.085555453	1.067752303	>=5%
2310035C23Rik	2492.029213	-0.140845833	0.169153809	-0.832649489	0.405042439	0.623594362	0.20509782	>=5%
Gm7160	54.49718475	0.33509233	0.893996988	0.374824898	0.707790696	0.846898015	0.072168885	>=5%
Zcchc2	2932.14522	-0.554165105	0.216474034	-2.559961096	0.010468388	0.054230306	1.265757944	>=5%
Phlpp1	69.45435838	-3.58099762	1.692580315	-2.115703218	0.034370057	0.129168306	0.888844037	>=5%
Gm41928	81.27822934	-3.257873369	1.015175459	-3.2091727	0.001331175	0.0112497	1.948859051	< 5%
Bcl2	454.1807043	0.850549742	0.316552721	2.686913381	0.007211565	0.040908025	1.388191483	< 5%
Kdsr	1442.106361	-0.048779193	0.200928065	-0.242769435	0.808184014	0.904582631	0.043551756	>=5%
Vps4b	13955.4265	-0.294388765	0.135980442	-2.164934616	0.030392693	0.117409268	0.93029762	>=5%
Serpinb2	31569.27843	-0.868470181	0.160244763	-5.419647807	5.97E-08	2.53E-06	5.596884302	< 5%
Serpinb10	5226.287173	-0.460923062	0.295907764	-1.557657888	0.119314368	0.297636717	0.526313494	>=5%
Serpinb8	453.2905363	0.441515284	0.378515236	1.166439925	0.243436624	0.461935838	0.335418343	>=5%
Dsel	754.6716905	-4.345751977	1.005643393	-4.321364818	1.55E-05	0.00031044	3.508021819	< 5%
Tsn	3872.97602	0.235408108	0.185366445	1.269960744	0.204098614	0.414986846	0.381965669	>=5%
Nifk	1718.156808	0.104301932	0.28773324	0.362495245	0.716981976	0.852447423	0.069332398	>=5%
Clasp1	5191.137236	-0.325061358	0.160148041	-2.029755449	0.042381404	0.148796744	0.827406571	>=5%
Ralb	14383.59189	0.170632558	0.147588454	1.156137577	0.247624888	0.466875098	0.330799289	>=5%
Tmem185b	1967.553249	-0.232672907	0.214937079	-1.082516372	0.279023145	0.502257339	0.299073709	>=5%
Epb41l5	153.567113	0.361213616	0.600471673	0.601549801	0.547473852	0.737452449	0.132265978	>=5%
Ptpn4	765.8233855	-0.417510379	0.312000235	-1.338173284	0.180839956	0.384918341	0.414631395	>=5%
Tmem177	242.0148901	0.798523642	0.408448979	1.955014414	0.050581369	0.168041676	0.774582997	>=5%
Dbi	11947.83779	0.02520993	0.172673211	0.145997923	0.883923028	0.94363238	0.025197165	>=5%
3110009E18Rik	100.5696401	0.489049883	0.671054195	0.72877852	0.466137153	0.675267332	0.17052426	>=5%
Steap3	629.3082925	0.844037473	0.298438661	2.828177392	0.004681386	0.029458309	1.530792193	< 5%
Insig2	746.3046529	-0.55079052	0.250431767	-2.19936363	0.027852077	0.110419119	0.956955723	>=5%
Gm35243	18.72835901	-1.297218501	1.8750976	-0.691813856	0.489054234	0.693404225	0.159013516	>=5%
Ccdc93	1895.883952	-0.447665672	0.211454998	-2.117073018	0.034253651	0.128835078	0.889965876	>=5%
Ddx18	1379.597239	-0.069071337	0.210725099	-0.327779354	0.743078499	0.868825869	0.061067257	>=5%
Actr3	95942.36107	0.018648314	0.124321791	0.150000365	0.880764328	0.941962149	0.025966548	>=5%
Slc35f5	1210.709378	-0.38546404	0.227892799	-1.691427034	0.090755273	0.248247483	0.605115147	>=5%
Mgat5	4472.571653	-0.294936009	0.178371905	-1.653489147	0.098231353	0.261400472	0.582693632	>=5%
Gm8451	251.8625603	0.816310605	0.414014696	1.971694757	0.048644463	0.163468316	0.786566412	>=5%
Ccnt2	2413.360736	-0.147293234	0.203987639	-0.72206941	0.470251805	0.678272181	0.168595995	>=5%
Rab3gap1	3204.501775	-0.231211856	0.163792177	-1.411617214	0.158062701	0.354787385	0.45003183	>=5%
Zranb3	395.9035098	-0.254754025	0.355314229	-0.716982334	0.473384997	0.680622431	0.167093742	>=5%
R3hdm1	2925.08035	0.066179857	0.188816991	0.35049736	0.725965471	0.858360025	0.066330516	>=5%
Ubxn4	11972.19347	-0.157252093	0.150951239	-1.041740986	0.297531781	0.520997511	0.283164351	>=5%
Gm41949	22.18013807	-3.773700306	1.675781948	-2.25190414	0.02432833	0.100465219	0.997984263	>=5%
Lct	81.13960975	-1.310929265	0.748510136	-1.751384787	0.079879652	0.227768789	0.642505787	>=5%
Mcm6	8744.705818	-0.731997316	0.171608089	-4.265517554	1.99E-05	0.000380364	3.419800077	< 5%
Dars	4611.489152	-0.050839534	0.174345098	-0.291602888	0.770590267	0.88385672	0.053618132	>=5%
Cxcr4	30509.93392	-0.047882911	0.206598737	-0.231767688	0.816718455	0.909156566	0.041361321	>=5%
Pfkfb2	1295.571556	-1.029678919	0.239641525	-4.296746644	1.73E-05	0.000337625	3.471565426	< 5%
Yod1	279.7357683	-1.110942026	0.391986958	-2.834130076	0.004595062	0.029086201	1.536312996	< 5%
AA986860	29.80109801	-0.055970015	1.160575265	-0.048226097	0.961536052	0.982971641	0.007459012	>=5%
Mapkapk2	41471.25483	0.002098104	0.126994204	0.016521254	0.986818546	0.993785963	0.002707142	>=5%
Dyrk3	1779.422053	-0.017874405	0.274075936	-0.065216981	0.948001241	0.977469231	0.009896904	>=5%
Eif2d	2641.686585	0.086696251	0.20639315	0.420053918	0.674446066	0.82686017	0.082567928	>=5%
Rassf5	15607.80942	-0.34837325	0.181113729	-1.923505479	0.054416599	0.176417811	0.753457571	>=5%
Ikbke	6972.543671	-0.071678917	0.214477335	-0.334202756	0.738226564	0.865823431	0.062570665	>=5%
Srgap2	3419.194768	-0.256251291	0.184804097	-1.386610445	0.165560582	0.364858573	0.437875445	>=5%
Fam72a	179.3545621	-1.151805634	0.518115958	-2.22306535	0.026211394	0.105916656	0.975035739	>=5%
Ctse	54557.56628	0.123770464	0.200193871	0.618253011	0.536408571	0.730132205	0.136598495	>=5%
Rab7b	3038.098322	-0.846980098	0.204837414	-4.134889627	3.55E-05	0.000602085	3.220341922	< 5%
Slc26a9	1563.62298	-1.99351158	0.238158509	-8.370524257	5.74E-17	1.17E-14	13.9322493	< 5%
Slc41a1	631.645438	-0.377405777	0.316299128	-1.193192594	0.232793955	0.450372391	0.34642824	>=5%
Rab29	1836.734259	0.074457491	0.178403875	0.41735355	0.676419825	0.827866972	0.082039443	>=5%
Nucks1	6960.554165	-0.590034897	0.134303677	-4.39328922	1.12E-05	0.00023729	3.624720756	< 5%
Slc45a3	340.3254065	0.589180434	0.36168524	1.628986668	0.103315841	0.270115164	0.568451035	>=5%
Elk4	1851.10726	-0.794160855	0.201603217	-3.939227089	8.17E-05	0.001199262	2.921085814	< 5%
Mfsd4a	95.70526624	-0.767340527	0.654857835	-1.171766581	0.241290783	0.459818743	0.33741333	>=5%
Cdk18	11359.07494	-0.228143338	0.213980437	-1.066187833	0.286338741	0.510118501	0.292328925	>=5%
Nuak2	1597.469653	0.261578473	0.194545796	1.344559885	0.178767405	0.382805602	0.417021715	>=5%
F730311O21Rik	313.6997748	0.160828391	0.351761674	0.457208396	0.647521264	0.810511204	0.091240977	>=5%
Tmcc2	126.6805526	0.316545006	0.585737127	0.540421619	0.588906302	0.76943597	0.113827515	>=5%
Dstyk	1928.695381	-0.459438288	0.195174465	-2.353987685	0.018573226	0.082534491	1.083364524	>=5%
Rbbp5	1623.896531	-0.442866859	0.214390166	-2.0657051	0.038856333	0.140388053	0.852669849	>=5%
Gm38687	17.23274021	-1.945979226	1.797942315	-1.082336853	0.279102876	0.502291269	0.299044371	>=5%
Mdm4	6556.865395	-0.227716594	0.145267123	-1.567571446	0.11698118	0.294210234	0.531342225	>=5%
Pik3c2b	491.2596251	-0.52831151	0.296831206	-1.779838167	0.075102449	0.218528943	0.660491036	>=5%
Gm28609	9.339301666	2.375095253	3.077725164	0.771704791	0.440289293	NA	NA	>=5%
Ppp1r15b	24705.93772	-0.385954929	0.12118107	-3.184944068	0.00144782	0.012029556	1.919750405	< 5%
Plekha6	4034.95764	-2.30984222	0.194825242	-11.85596996	2.00E-32	1.29E-29	28.89068996	< 5%
Ren1	717.6680285	-0.765460146	4.422452546	-0.173084988	0.862584625	0.932763271	0.030228563	>=5%
Sox13	629.5248271	-1.648570092	1.107395516	-1.488691319	0.136568672	0.323553344	0.490054108	>=5%
Snrpe	2572.303758	0.376554511	0.178802417	2.1059811	0.035205994	0.13122513	0.881982989	>=5%
Zc3h11a	6019.569001	-0.475968219	0.158988826	-2.993721211	0.002755976	0.019819871	1.70289918	< 5%
Zbed6	782.6175369	-2.021226573	0.414266357	-4.879050731	1.07E-06	3.14E-05	4.5026247	< 5%
Lax1	111.9402557	1.965895274	0.764281137	2.57221483	0.010105017	0.052946162	1.276165512	>=5%
Atp2b4	354.3370039	0.228596662	0.350973922	0.65132093	0.51483934	0.714360042	0.146082846	>=5%
Btg2	6084.005257	-1.727071943	0.157043358	-10.99742111	3.93E-28	2.10E-25	24.67711567	< 5%
Chil1	114957.6151	-0.138335	0.187849411	-0.73641434	0.46147858	0.671350922	0.17305041	>=5%
Mybph	43.40697122	-3.353612252	1.406137131	-2.384982358	0.01707994	0.077742819	1.109339716	>=5%
Ppfia4	19.89554474	-2.290544711	2.085767036	-1.098178594	0.272126511	0.495367838	0.305072194	>=5%
Tmem183a	3837.891348	-0.017504433	0.168038132	-0.104169406	0.917034912	0.961527172	0.017038438	>=5%
Cyb5r1	4855.611104	0.080726806	0.213819893	0.377545815	0.705768023	0.845582495	0.072844016	>=5%
Adipor1	60481.12125	0.206478203	0.174424036	1.183771502	0.236503526	0.453811026	0.343124956	>=5%
Klhl12	2609.177945	-0.027697845	0.165444016	-0.167415211	0.867043358	0.935056668	0.029162069	>=5%
Rabif	3372.985524	-0.242494883	0.187702209	-1.291912786	0.196387349	0.40530939	0.392213335	>=5%
Gm29376	22.19899236	1.887390295	1.166161089	1.618464475	0.105562537	0.274313013	0.561753589	>=5%
Kdm5b	6766.019181	-0.227680819	0.169969786	-1.339537006	0.180395916	0.384674812	0.41490625	>=5%
Ppp1r12b	945.0892666	-0.044626355	0.304922401	-0.146353153	0.883642608	0.943578927	0.025221767	>=5%
Ube2t	183.3390207	0.069225221	0.504869012	0.137115211	0.890939729	0.947468162	0.023435375	>=5%
Ptprv	501.8557927	-0.116068774	0.289952286	-0.400303013	0.688933349	0.836390515	0.077590901	>=5%
Ptpn7	12694.12295	0.257760942	0.179693021	1.434451599	0.151443432	0.345983152	0.460945049	>=5%
Arl8a	13165.03006	0.084309794	0.141347617	0.596471284	0.550860432	0.739932677	0.130807793	>=5%
Rnpep	14938.18571	0.046723108	0.126107961	0.370500858	0.711009337	0.848728554	0.071231187	>=5%
Timm17a	2030.34757	0.229988734	0.230787806	0.996537632	0.318988992	0.541075804	0.266741886	>=5%
Ipo9	2833.317966	-0.079868945	0.183411235	-0.435463756	0.663225842	0.820214849	0.086072373	>=5%
Nav1	1945.060915	-1.024265662	0.193844027	-5.283968151	1.26E-07	4.86E-06	5.313483499	< 5%
Gm32940	24.2733611	4.515942547	1.377817814	3.277604993	0.001046918	0.009274869	2.032692229	< 5%
Csrp1	7970.779007	0.330974601	0.143645422	2.304108243	0.021216568	0.090393988	1.043860453	>=5%
Phlda3	501.5570551	-2.880612029	0.574461739	-5.014454114	5.32E-07	1.70E-05	4.769979532	< 5%
Tmem9	106.4368709	0.643901598	0.730619935	0.881308553	0.378150838	0.597087615	0.223961937	>=5%
Kif21b	10694.51339	-0.473751063	0.156929454	-3.018879186	0.002537117	0.01864204	1.729506568	< 5%
Camsap2	900.1259141	-1.396706177	0.233829789	-5.973174685	2.33E-09	1.33E-07	6.875024457	< 5%
9230116N13Rik	23.77895769	-2.633693568	1.580814318	-1.666036003	0.095706244	0.256587285	0.590764868	>=5%
Ddx59	426.8273732	-0.141938837	0.355826588	-0.398898907	0.689967695	0.83684007	0.077357533	>=5%
Kif14	1045.543151	-0.954449588	0.335070596	-2.848502972	0.004392544	0.028123238	1.550934685	< 5%
Zfp281	2326.284358	-0.591334579	0.187468568	-3.154313204	0.001608763	0.013087259	1.883151308	< 5%
Gm41958	12.90259521	1.708110818	2.27669017	0.75026055	0.453097798	0.664126105	0.177749448	>=5%
Gm19705	204.6239539	0.316893261	0.449025429	0.705735667	0.480352536	0.685940342	0.163713655	>=5%
Gm4258	16.61524336	0.526542542	1.322162473	0.398243448	0.690450742	0.837263168	0.077138014	>=5%
Ptprc	56152.11765	-0.673293711	0.175794441	-3.830005694	0.00012814	0.001735166	2.760659081	< 5%
Nek7	5119.011938	-0.684703897	0.159085634	-4.303995789	1.68E-05	0.00033005	3.481419864	< 5%
2310009B15Rik	545.8285636	0.79641552	0.427821895	1.861558583	0.062665336	0.193979965	0.712243123	>=5%
Dennd1b	3132.51309	-0.647844168	0.167592101	-3.865600839	0.000110816	0.001534569	2.814013525	< 5%
4930596I21Rik	14.44250911	-2.307502106	2.132142841	-1.082245552	0.279143432	0.502293838	0.299042149	>=5%
Zbtb41	541.2006494	-0.393183029	0.28719525	-1.369044332	0.170985418	0.372465604	0.428913826	>=5%
Aspm	1233.241568	-1.582028544	0.349056087	-4.532304706	5.83E-06	0.000135191	3.869052941	< 5%
Cdc73	2029.885011	-0.159565341	0.180653308	-0.883268305	0.377091324	0.595927777	0.224806371	>=5%
Glrx2	1525.613534	0.104816009	0.232705486	0.450423453	0.652405137	0.813336384	0.0897298	>=5%
Trove2	275.9036348	-0.31194822	0.470314897	-0.663275228	0.507154299	0.707261243	0.15042014	>=5%
Uchl5	3114.196825	0.17358113	0.174813091	0.9929527	0.320733005	0.542886286	0.265291129	>=5%
Rgs2	12085.74196	0.030574053	0.197789424	0.154578809	0.877153377	0.940293771	0.026736441	>=5%
Rgs1	720.5340956	0.577783996	0.291083563	1.984942019	0.047150923	0.159999047	0.795882604	>=5%
Rgs18	5202.799015	0.286105256	0.149256382	1.916871173	0.0552543	0.178574887	0.748179616	>=5%
Pla2g4a	2547.243776	0.167404172	0.255704445	0.654678381	0.512674847	0.712355823	0.147303021	>=5%
Ptgs2	853.5526143	0.720917088	0.467849045	1.540918156	0.123336706	0.303139029	0.518358145	>=5%
Ptgs2os2	123.258005	0.817707633	0.571498805	1.430812499	0.15248396	0.347341746	0.459243017	>=5%
Gm15453	55.0670545	0.666912724	0.784573739	0.850031924	0.395307338	0.614465264	0.211502663	>=5%
BC003331	1475.04124	0.379993128	0.21455209	1.771099635	0.076544135	0.220808328	0.655984552	>=5%
Tpr	15368.6983	-0.341781619	0.151957986	-2.249184974	0.02450073	0.10087103	0.996233544	>=5%
LOC108167732	347.782471	-5.622887816	0.97443368	-5.770416124	7.91E-09	4.16E-07	6.380881497	< 5%
LOC108167733	93.31371816	0.584331909	0.652838049	0.895064114	0.370752816	0.58881033	0.230024579	>=5%
Ivns1abp	4172.123458	-0.478470695	0.17944075	-2.666455061	0.007665585	0.043058267	1.365943456	< 5%
Swt1	847.4373793	0.254233998	0.238626119	1.065407252	0.286691676	0.510380759	0.292105707	>=5%
Trmt1l	1155.838829	0.023812112	0.217801031	0.109329658	0.912941024	0.959607302	0.017906456	>=5%
Rnf2	2156.176569	-0.182845145	0.173470536	-1.054041509	0.291863914	0.515784287	0.287531893	>=5%
Gm36527	12.10930926	-1.942177669	2.097325959	-0.926025667	0.354432642	0.57404136	0.241056815	>=5%
Fam129a	21761.1861	-0.524872184	0.131743672	-3.984040952	6.78E-05	0.001024438	2.989514407	< 5%
LOC102640772	60.46504798	0.23991123	0.780568921	0.30735432	0.758573694	0.876569494	0.057213648	>=5%
Edem3	2888.335138	-0.521331342	0.215032595	-2.42442938	0.015332465	0.071833158	1.143675038	>=5%
1700025G04Rik	764.6782286	0.503913102	0.265977803	1.894568255	0.058149624	0.184540598	0.733908075	>=5%
Gm36920	96.35979908	0.151180622	0.610365446	0.247688697	0.804375278	0.902286389	0.044655594	>=5%
Tsen15	273.3546197	0.298157785	0.400716164	0.744062286	0.456838794	0.667371242	0.175632512	>=5%
Rgl1	91.65242401	0.093322657	0.859973228	0.108518096	0.913584727	0.95986963	0.017787749	>=5%
Arpc5	54148.80092	0.040546525	0.15731609	0.257739214	0.79660818	0.898212022	0.046621137	>=5%
Ncf2	75557.2523	0.346910746	0.158114017	2.19405434	0.028231503	0.111475794	0.952819425	>=5%
Smg7	4626.00605	-0.32293542	0.166703597	-1.937183271	0.052722944	0.172698249	0.762712066	>=5%
Lamc1	3490.349942	-0.889489769	0.229397223	-3.877508875	0.000105531	0.001469128	2.832940353	< 5%
E330020D12Rik	2062.119367	-0.375054474	0.229147648	-1.636737175	0.101685398	0.267212989	0.573142435	>=5%
Shcbp1l	38.2492066	-0.186445905	0.912437286	-0.204338323	0.838089124	0.919506263	0.036445308	>=5%
Dhx9	5550.132268	-0.64142182	0.157824677	-4.064141515	4.82E-05	0.000775522	3.110406083	< 5%
Npl	543.7293184	-6.237532694	1.45841412	-4.276928348	1.89E-05	0.000365827	3.436724499	< 5%
Rgs8	38.68682939	-1.662989989	1.360701501	-1.222156357	0.221648505	0.436329068	0.360185853	>=5%
Rnasel	11428.81571	-0.328154769	0.131746783	-2.490799111	0.012745616	0.062732579	1.202506861	>=5%
Rgsl1	109.7820328	0.947718419	0.613806857	1.544001029	0.122588083	0.302218814	0.519678503	>=5%
Gm41974	37.64148262	-1.570048668	1.330367128	-1.180161953	0.237935808	0.455694185	0.341326513	>=5%
Gm38440	15.85359917	0.165676614	1.484438797	0.111608922	0.911133497	0.958677032	0.018327678	>=5%
Glul	5192.185043	-0.21871851	0.209201539	-1.045491882	0.29579569	0.519798669	0.284164837	>=5%
Gm41977	60.08789112	2.560104425	1.299114895	1.970652815	0.048763601	0.16365447	0.786072128	>=5%
Gm41980	20.6458879	-0.594816677	2.126913945	-0.279661844	0.779736954	0.888611662	0.051287991	>=5%
Gm41979	72.66907951	1.780538356	1.102805706	1.614553086	0.106407512	0.275727337	0.559520173	>=5%
Gm9530	13.4981848	0.587965633	1.813823389	0.324158149	0.745818305	0.870369962	0.060296106	>=5%
Ier5	10527.88758	-0.561150312	0.138494259	-4.05179474	5.08E-05	0.000808496	3.09232196	< 5%
Mr1	392.6095771	-1.113548672	0.325096535	-3.425286193	0.000614152	0.006083234	2.215865512	< 5%
Stx6	3768.310704	-0.080163431	0.16657148	-0.481255439	0.630334964	0.797202948	0.098431104	>=5%
Xpr1	5983.501269	-0.640925707	0.160626434	-3.990163335	6.60E-05	0.001004264	2.998152014	< 5%
Acbd6	4958.565269	0.687441274	0.175748134	3.911513923	9.17E-05	0.001315532	2.880898442	< 5%
Qsox1	29627.71173	-0.195364211	0.143384944	-1.362515522	0.173035249	0.374964716	0.426009597	>=5%
Cep350	2909.217479	-0.788186593	0.199807236	-3.944734977	7.99E-05	0.001176062	2.929569857	< 5%
Tor1aip1	9986.544687	-0.122676893	0.160402223	-0.764807935	0.444385922	0.656076145	0.183045753	>=5%
Tor1aip2	5984.070893	-0.026188907	0.139511571	-0.187718529	0.851097304	0.926992711	0.032923681	>=5%
Tdrd5	1220.621982	2.751054667	0.355953853	7.728683497	1.09E-14	1.62E-12	11.78994736	< 5%
Axdnd1	60.79829871	0.049450979	0.824377213	0.059985864	0.952166894	0.97940436	0.009037967	>=5%
Soat1	15020.41206	-0.120692916	0.133396144	-0.90477065	0.365586904	0.584001877	0.233585757	>=5%
Abl2	730.5267083	-0.314369596	0.265224128	-1.185297881	0.235899691	0.452923173	0.343975459	>=5%
Tor3a	940.9565996	-0.336191401	0.282272283	-1.191018109	0.233646476	0.450889929	0.345929465	>=5%
Fam20b	7263.252252	-0.34220326	0.156291481	-2.1895196	0.028559096	0.112388709	0.949277319	>=5%
Ralgps2	1565.54186	0.553216294	0.215718861	2.564524453	0.01033173	0.053761012	1.269532564	>=5%
Rasal2	23.768511	-2.952878717	2.142211931	-1.37842511	0.168072075	0.368243937	0.433864395	>=5%
2810025M15Rik	171.8954093	-0.337073195	0.902029359	-0.373683176	0.708640044	0.847081874	0.072074611	>=5%
Pappa2	13.60257176	2.062923335	2.078133875	0.992680674	0.320865596	0.542967526	0.265226144	>=5%
Rfwd2	7027.888549	0.185275783	0.143026473	1.295395042	0.195183988	0.403817265	0.393815117	>=5%
Gm31348	48.26387746	1.38468277	0.994927416	1.3917425	0.164000387	0.362904721	0.440207382	>=5%
Gm31493	47.88864785	-3.048982308	1.261915946	-2.416153244	0.015685458	0.073113373	1.136003181	>=5%
4930523C07Rik	459.4444994	0.883084238	0.581366048	1.51898144	0.128767168	0.31161525	0.506381296	>=5%
Mrps14	1496.076145	0.521921767	0.20533074	2.541858893	0.011026468	0.056438105	1.248427574	>=5%
Cacybp	3399.397891	0.129660668	0.192017952	0.675252841	0.49951514	0.70148516	0.153981512	>=5%
Rabgap1l	288.2772054	0.487168126	0.575864233	0.845977399	0.397565352	0.61629591	0.210210715	>=5%
Rc3h1	2270.677155	-0.396009484	0.200228409	-1.977788697	0.047952549	0.161991283	0.790508356	>=5%
Zbtb37	302.7424875	-0.743480161	0.36401181	-2.042461649	0.04110576	0.145847054	0.83610234	>=5%
Gas5	1528.640539	0.224739271	0.208543561	1.077661042	0.28118505	0.504342019	0.297274847	>=5%
Dars2	980.9591081	-0.207263105	0.242957121	-0.853085119	0.393612103	0.612780992	0.212694715	>=5%
Cenpl	677.1465585	-0.215088192	0.291067535	-0.738963184	0.459929354	0.670160399	0.173821239	>=5%
Klhl20	1113.985139	-0.659219951	0.222005914	-2.969380138	0.002984012	0.021035564	1.677045838	< 5%
Prdx6	26907.50414	0.325042673	0.124162891	2.617872953	0.008847974	0.04784391	1.320173332	< 5%
Tnfsf4	11.70295316	-0.439263377	2.679330478	-0.163945202	0.869774282	0.93621436	0.028624702	>=5%
Suco	6056.436476	-0.395092733	0.190751229	-2.071246061	0.038335807	0.139118027	0.85661659	>=5%
Pigc	1259.452141	-0.075941137	0.253958362	-0.299029876	0.76491725	0.880388748	0.055325517	>=5%
Mettl13	228.5550174	-0.842418918	0.450971432	-1.868009499	0.061760747	0.192041031	0.716605971	>=5%
Vamp4	1922.71243	0.113931642	0.239442305	0.475820854	0.634202012	0.799729982	0.097056622	>=5%
Prrc2c	8478.373883	-0.586133542	0.202925448	-2.888418118	0.003871848	0.02560686	1.591643672	< 5%
Gorab	257.5471511	0.467893628	0.40756606	1.148019118	0.250960672	0.470785057	0.327177331	>=5%
Kifap3	254.0134892	-0.966478542	0.397578037	-2.430915324	0.015060734	0.070964127	1.148961137	>=5%
Scyl3	2162.578789	-0.237488744	0.189403109	-1.25387986	0.209885677	0.422039854	0.374646536	>=5%
BC055324	619.5907782	-0.504413071	0.29981439	-1.682417815	0.092487849	0.250901632	0.600496514	>=5%
Mettl18	100.7506383	-0.340184957	0.603144782	-0.564018735	0.572741382	0.756952653	0.120931285	>=5%
Sell	27338.35412	-0.207518013	0.23626654	-0.878321635	0.379769198	0.598318262	0.223067741	>=5%
Selp	414.789388	-2.102881371	0.388379497	-5.414501499	6.15E-08	2.60E-06	5.585819686	< 5%
F5	190.1853046	0.445228182	0.555305828	0.801771132	0.42268536	0.637979068	0.19519357	>=5%
Slc19a2	987.4021185	-0.154071813	0.23109722	-0.666696956	0.504965723	0.705128357	0.151731819	>=5%
Ccdc181	343.9380686	0.272251611	0.353620884	0.769896867	0.441361072	0.653564665	0.184711436	>=5%
Blzf1	1051.660442	-0.477365505	0.218666235	-2.183078263	0.029030047	0.113546226	0.944827296	>=5%
Nme7	291.3886404	0.227910703	0.374269408	0.608948255	0.542558738	0.734066875	0.134264373	>=5%
Atp1b1	719.8198165	2.738476191	0.449824408	6.087878165	1.14E-09	7.06E-08	7.151109676	< 5%
Gm32391	19.81491079	2.326283225	1.724014992	1.349340484	0.177227628	0.380804799	0.419297587	>=5%
Sft2d2	18451.69653	-0.232760822	0.121917419	-1.909167904	0.056240435	0.180806028	0.742787095	>=5%
Tiprl	2470.581185	0.193237032	0.190776107	1.012899544	0.311108146	0.534488126	0.272061939	>=5%
Dcaf6	3114.836591	0.237165588	0.167515038	1.41578685	0.156837921	0.353587705	0.451502845	>=5%
Mpc2	3877.367039	0.382896949	0.16559628	2.312231588	0.020764924	0.089217314	1.049550856	>=5%
Mpzl1	26.8584658	-1.71039223	1.22912063	-1.391557662	0.164056387	0.362914327	0.440195886	>=5%
Rcsd1	25051.89123	0.05098251	0.138382953	0.368416113	0.712562984	0.849713983	0.070727235	>=5%
LOC108167742	36.17357412	2.382460586	1.078147859	2.209771661	0.027121013	0.108333659	0.965236588	>=5%
Creg1	13363.59217	1.173688405	0.176690368	6.642628122	3.08E-11	2.73E-09	8.56415835	< 5%
Cd247	29.64864344	1.38316192	1.418121198	0.975348173	0.329387582	0.551499725	0.258454699	>=5%
Gm32999	13.82885501	1.768943253	1.890353137	0.935773966	0.349389578	0.569249145	0.244697613	>=5%
Pou2f1	1110.886583	-0.921126613	0.284668861	-3.235782831	0.001213096	0.010437345	1.98140997	< 5%
Tada1	1236.300883	-0.093077929	0.220521286	-0.422081383	0.672965616	0.826210751	0.082909158	>=5%
Pogk	405.9977834	-2.646247657	0.383125941	-6.90699161	4.95E-12	5.00E-10	9.300700591	< 5%
Fam78b	7.087637608	-6.238198988	2.77303411	-2.249593312	0.024474773	NA	NA	>=5%
Uck2	9541.269984	0.354895774	0.155605087	2.280746608	0.022563445	0.095023144	1.022170602	>=5%
Tmco1	2662.967977	0.030418946	0.20722077	0.146794872	0.883293932	0.943488451	0.025263411	>=5%
Aldh9a1	4061.053288	-0.255542672	0.149571237	-1.708501422	0.087543343	0.242144773	0.615924902	>=5%
Mgst3	171.3358579	1.407710558	0.478570738	2.941488991	0.003266385	0.022432387	1.649124516	< 5%
Nuf2	3353.79219	-0.548553247	0.169038586	-3.245136264	0.001173944	0.010168639	1.992737158	< 5%
Rgs5	280.7046522	0.643418453	0.484646119	1.327604675	0.184308739	0.389460294	0.409536813	>=5%
Hsd17b7	2970.969288	-0.91753711	0.197490811	-4.645973688	3.38E-06	8.50E-05	4.070429292	< 5%
3110045C21Rik	13.2822325	-0.481986501	2.126077398	-0.226702236	0.820655288	0.911041818	0.040461688	>=5%
Ddr2	17.09520785	-0.08715515	2.431210237	-0.035848463	0.97140319	0.987335553	0.005535224	>=5%
Uap1	2905.829835	-0.159112619	0.157908865	-1.00762309	0.31363544	0.536935855	0.270077594	>=5%
Uhmk1	1000.339397	-1.708043086	0.357847557	-4.773102543	1.81E-06	4.91E-05	4.308655096	< 5%
Sh2d1b1	35.30456722	-0.227899099	1.122492488	-0.203029509	0.839111968	0.920105948	0.036162162	>=5%
Gm7694	668.3647752	-3.094922076	1.320480455	-2.343784842	0.01908918	0.084411919	1.073596224	>=5%
Nos1ap	3215.605449	-0.223204349	0.194339136	-1.148530112	0.25074979	0.470595767	0.327351983	>=5%
Olfml2b	1107.712951	-5.004821195	0.696211605	-7.188649486	6.54E-13	7.64E-11	10.11711692	< 5%
Atf6	5103.69102	-0.670824931	0.159077838	-4.216960309	2.48E-05	0.000451232	3.34560049	< 5%
Dusp12	232.7641902	-0.073659411	0.433518197	-0.169910772	0.86508031	0.933588561	0.029844478	>=5%
Fcrlb	160.3528187	0.450120999	0.680285973	0.661664384	0.508186335	0.708085096	0.149914547	>=5%
Fcrla	76.92554247	-0.21719458	0.755980316	-0.287301898	0.77388117	0.88572687	0.05270018	>=5%
Fcgr2b	21817.11679	-0.188302775	0.125882154	-1.495865536	0.134688699	0.320779003	0.493794066	>=5%
LOC102638466	131.6901237	0.846409329	0.528183844	1.602490003	0.109047296	0.280197112	0.552536345	>=5%
Fcgr4	6952.160768	0.282964394	0.138368437	2.045006796	0.040854188	0.145195242	0.838047616	>=5%
Fcgr3	83608.38043	0.490401253	0.148528083	3.301740952	0.000960868	0.00864983	2.062992406	< 5%
Cfap126	30.15434617	-2.60346918	1.591048107	-1.636323358	0.10177193	0.267376644	0.572876532	>=5%
Sdhc	4845.685744	0.311133389	0.175053592	1.777360782	0.075508899	0.219096902	0.659363763	>=5%
Mpz	11.94088814	1.171938855	2.04797397	0.572243042	0.567157331	0.752956563	0.123230077	>=5%
Pcp4l1	2850.462036	-0.542535658	0.282020955	-1.92374236	0.054386886	0.176393242	0.753518058	>=5%
Tomm40l	742.8757604	-0.062570804	0.24529714	-0.25508167	0.798660021	0.89956943	0.045965312	>=5%
Fcer1g	41024.40179	0.149696003	0.200916619	0.745065312	0.456232238	0.666892876	0.175943922	>=5%
Ndufs2	8671.623896	0.463134658	0.138920613	3.333808047	0.000856658	0.00789441	2.102680332	< 5%
Adamts4	24.75421115	0.255093067	1.256055627	0.203090581	0.839064234	0.920105948	0.036162162	>=5%
B4galt3	7442.684183	-0.143997966	0.136145608	-1.057676176	0.2902031	0.513910498	0.289112511	>=5%
Ppox	2326.804738	-0.153978402	0.185315837	-0.830897156	0.406031731	0.624350431	0.204571584	>=5%
Usp21	1321.62592	-0.424561302	0.227300913	-1.867838088	0.061784643	0.192041031	0.716605971	>=5%
Ufc1	4690.588077	0.432965312	0.200691367	2.157368898	0.030976933	0.119235647	0.923593886	>=5%
LOC105244007	30.49770152	-1.163502009	1.129909844	-1.029729951	0.303136791	0.525703523	0.279259113	>=5%
Dedd	2647.756586	-0.088493014	0.201972905	-0.438142998	0.661282627	0.819320806	0.086546017	>=5%
Nit1	1260.116389	-0.218604273	0.230855537	-0.946931034	0.343673923	0.564547686	0.248299369	>=5%
Pfdn2	2664.287785	0.643516817	0.184458797	3.488675125	0.000485421	0.005037466	2.297787841	< 5%
Arhgap30	29381.66001	-0.326320659	0.120784929	-2.701667023	0.006899282	0.039626882	1.402010102	< 5%
Usf1	3939.708815	0.278564413	0.173526406	1.605314253	0.108424664	0.279207104	0.554073536	>=5%
Tstd1	35.54589489	1.267773059	1.505506685	0.842090621	0.399737231	0.618616857	0.20857825	>=5%
F11r	52.40592759	-1.353052239	1.076697083	-1.256669364	0.208873386	0.420808851	0.375915134	>=5%
Alyref2	397.0306909	0.259043782	0.386203767	0.670743799	0.502383755	0.703424344	0.152782606	>=5%
Itln1	246.8128913	1.11295517	0.63503215	1.752596575	0.07967128	0.227326121	0.643350659	>=5%
Gm35200	95.71826499	-0.035320996	0.603429592	-0.058533748	0.953323481	0.979917264	0.008810591	>=5%
Gm39703	51.31494663	0.769579497	0.980064541	0.785233487	0.432316685	0.645383101	0.19018241	>=5%
Cd244	536.4931472	0.722877436	0.455507671	1.58697094	0.112519227	0.285851833	0.543859019	>=5%
Ly9	209.8734668	0.374309852	0.65381351	0.572502474	0.56698161	0.752956563	0.123230077	>=5%
Cd48	1020.511779	0.399390299	0.269982915	1.479316938	0.139055628	0.327233199	0.485142643	>=5%
Slamf1	13.46600306	-5.554303339	2.727507258	-2.036402771	0.041709927	0.147339113	0.831681948	>=5%
Cd84	21480.37503	0.171655427	0.222945453	0.76994361	0.441333343	0.653564665	0.184711436	>=5%
Vangl2	67.29894529	-4.332033158	1.285344177	-3.370329314	0.000750784	0.007129479	2.146942187	< 5%
Ncstn	17879.53209	-0.057514707	0.12876072	-0.446678978	0.655106863	0.815437486	0.088609328	>=5%
Copa	25199.25548	-0.351276402	0.119764795	-2.933052261	0.003356474	0.022891487	1.64032599	< 5%
Pex19	3480.685218	-0.088671548	0.153259875	-0.578569884	0.56287943	0.749621603	0.125157906	>=5%
Dcaf8	5747.444125	-0.037179853	0.163174042	-0.22785397	0.819759768	0.910432546	0.040752225	>=5%
Gm17224	16.88397393	2.287699172	1.680078223	1.361662297	0.173304485	0.37513337	0.425814301	>=5%
Igsf8	2438.230841	-0.132398219	0.193404005	-0.684568137	0.493616479	0.697397617	0.156519541	>=5%
Pigm	2263.966262	-0.266299377	0.18429914	-1.444930117	0.148477516	0.341761856	0.466276411	>=5%
Slamf9	30.44459474	-3.598779603	1.513661672	-2.377532357	0.017428914	0.078752188	1.103737371	>=5%
Tagln2	30556.59025	0.222168721	0.140203617	1.584614757	0.11305389	0.286797442	0.542424727	>=5%
Gm37125	52.18205473	-0.764441773	0.820338704	-0.931861157	0.351408284	0.571233144	0.243186602	>=5%
Cfap45	13.59429781	-3.789516425	2.289548115	-1.655137273	0.097896656	0.260780114	0.58372553	>=5%
4933439K11Rik	18.55755426	-0.374837717	1.725200686	-0.21727195	0.827996416	0.914243075	0.038938321	>=5%
Vsig8	19.32701285	2.419593764	1.62708574	1.487072072	0.136995777	0.324168624	0.489229023	>=5%
Dusp23	141.5427045	0.144203989	0.549478728	0.262437802	0.792983932	0.896243594	0.047573936	>=5%
Aim2	2632.971861	0.418239757	0.235466564	1.776217184	0.075697127	0.219301291	0.658958813	>=5%
LOC102639543	996.5460089	5.392333566	2.277460394	2.367695868	0.017899243	0.080424424	1.09461204	>=5%
Pydc4	52.87004267	2.690606958	4.315710779	0.623444687	0.53299234	0.727875837	0.137942698	>=5%
Pyhin1	544.0934119	2.828227726	0.521309684	5.425235354	5.79E-08	2.47E-06	5.607587745	< 5%
Pydc3	315.3523299	-0.083465033	4.425183407	-0.018861373	0.984951694	0.992748696	0.003160675	>=5%
AI607873	176.5729734	0.325343349	0.585156577	0.555993664	0.578215186	0.761443203	0.118362486	>=5%
Ifi204	9.815349112	1.502894773	2.944064648	0.510482938	0.609713165	NA	NA	>=5%
Mndal	56.28524233	-0.66198072	1.135116043	-0.5831833	0.559769912	0.747349596	0.126476196	>=5%
Mnda	233.6611076	1.030579717	0.829852874	1.241882446	0.214279938	0.42766038	0.368900983	>=5%
Ifi203	65.86012827	1.768892042	1.207925253	1.464405217	0.143083264	0.333774278	0.476547134	>=5%
Ifi202b	664.2801627	0.833196467	0.356841912	2.334917616	0.019547725	0.085555453	1.067752303	>=5%
Olfr433	11.09705604	0.798465024	2.3965837	0.333168011	0.739007464	NA	NA	>=5%
Fh1	2602.242173	0.187174632	0.200771371	0.932277504	0.351193131	0.571093739	0.243292601	>=5%
Kmo	122.0133115	0.558798355	0.93978039	0.594605251	0.552107369	0.740430662	0.130515605	>=5%
Opn3	138.1115351	-0.692043334	0.532492837	-1.299629377	0.193728026	0.401823666	0.395964488	>=5%
Chml	481.6104591	-0.223982873	0.299548682	-0.747734465	0.454620338	0.665673695	0.176738605	>=5%
Exo1	521.9098292	-1.527070918	0.333300195	-4.581668239	4.61E-06	0.000111306	3.953482257	< 5%
Cep170	2891.969084	-0.416325782	0.210690895	-1.976002724	0.048154469	0.162459636	0.789254524	>=5%
Sdccag8	1014.800037	0.093226966	0.256480714	0.363485287	0.716242402	0.851727995	0.069699078	>=5%
Hmga2-ps1	2084.979471	1.096623623	0.202962488	5.403085227	6.55E-08	2.74E-06	5.562404917	< 5%
Akt3	1422.395648	-0.65840088	0.297515663	-2.212995688	0.026897943	0.10786907	0.967103065	>=5%
Zbtb18	1731.035476	-0.453719601	0.196400284	-2.310177924	0.020878306	0.089547214	1.047947923	>=5%
Adss	8612.073488	0.341693486	0.167022142	2.04579753	0.040776295	0.145079074	0.838395224	>=5%
Desi2	1913.448165	-0.120716933	0.176679312	-0.68325449	0.494446046	0.698185447	0.156029208	>=5%
B230369F24Rik	15.68959228	-1.302410443	1.684112065	-0.773351412	0.439314437	0.6515863	0.186028056	>=5%
Cox20	546.3422639	0.479146514	0.293891351	1.630352554	0.103027006	0.269524695	0.569401437	>=5%
Hnrnpu	39212.50934	0.006960535	0.117651468	0.059162333	0.952822811	0.979750066	0.008884699	>=5%
Efcab2	115.1361001	0.094446925	0.572117773	0.165083012	0.868878644	0.935577259	0.028920343	>=5%
Gm31289	22.14812277	-1.772804542	2.071265165	-0.855904194	0.392050775	0.61106797	0.21391048	>=5%
Kif26b	23.93489042	0.582489268	1.185661929	0.491277702	0.623230049	0.792276107	0.101123441	>=5%
Smyd3	601.7543733	0.172549228	0.312531878	0.552101211	0.580879012	0.763739091	0.11705498	>=5%
Tfb2m	897.0694342	0.195172977	0.244777669	0.797347968	0.425248969	0.639817278	0.193944036	>=5%
Cnst	3003.122506	0.085437412	0.193635632	0.441227739	0.659048134	0.818165096	0.087159052	>=5%
Sccpdh	314.2046809	0.031489395	0.385298176	0.08172734	0.934863537	0.970655938	0.012934684	>=5%
Ahctf1	6413.271729	-0.693187748	0.164482173	-4.214363985	2.50E-05	0.00045288	3.344016466	< 5%
Cdc42bpa	240.6850549	-10.50750492	1.520826204	-6.909076723	4.88E-12	4.97E-10	9.303649099	< 5%
Adck3	248.40125	0.233370688	0.44239983	0.527510798	0.59783892	0.775511137	0.110411961	>=5%
Gm37336	10.97961985	-1.711942406	2.3893321	-0.716494122	0.473686296	NA	NA	>=5%
Psen2	3410.584941	1.028804606	0.184284747	5.58268995	2.37E-08	1.12E-06	5.951449496	< 5%
Gm5069	103.183592	1.002432996	0.591625234	1.694371605	0.090194692	0.247181806	0.606983498	>=5%
Itpkb	9386.57631	-0.272309303	0.164115488	-1.659254133	0.097064594	0.259389612	0.58604742	>=5%
Parp1	2596.249966	-0.074217835	0.16323229	-0.454676185	0.649342216	0.811752821	0.090576193	>=5%
Lin9	868.1051239	-0.81823898	0.248594592	-3.291459293	0.00099669	0.008934717	2.048919201	< 5%
Acbd3	4609.689861	-0.606566819	0.163414847	-3.711821976	0.000205773	0.002537468	2.595599435	< 5%
Gm38293	25.28565628	1.828940412	1.648780756	1.109268413	0.267314407	0.489656828	0.310108185	>=5%
H3f3a	63639.24402	0.241339563	0.175546393	1.374790786	0.169196316	0.369760487	0.432079499	>=5%
G370120E05Rik	24.43012927	0.655176813	1.526871485	0.42909755	0.667852235	0.823714368	0.084223358	>=5%
Sde2	5895.376757	-0.024071803	0.233517098	-0.103083684	0.917896554	0.961880659	0.016878808	>=5%
Gm39714	2971.992057	0.17577758	0.188207894	0.93395434	0.350327446	0.570229288	0.24395048	>=5%
Pycr2	2625.418813	0.021309637	0.217114346	0.098149374	0.921813682	0.963709983	0.016053642	>=5%
Tmem63a	11304.72742	-0.015790192	0.143391416	-0.110119508	0.912314597	0.959310802	0.018040665	>=5%
Nvl	1679.555721	-0.592405568	0.186734328	-3.172451332	0.001511579	0.012446529	1.904951747	< 5%
Cnih4	2067.537205	0.212559465	0.211499645	1.005010978	0.314891564	0.537371893	0.269725053	>=5%
Wdr26	33671.16521	-0.26118317	0.144417849	-1.808524172	0.070524958	0.209338412	0.679151074	>=5%
Gm38664	30.02984243	-1.075861143	1.115171143	-0.964749805	0.334670143	0.556890138	0.254230473	>=5%
Lbr	16089.20415	-0.614636772	0.141376446	-4.347518925	1.38E-05	0.000282345	3.549220398	< 5%
Gm33669	27.56083499	-3.065701431	1.528534474	-2.005647555	0.044893864	0.154506624	0.811052896	>=5%
Enah	1004.379904	-3.927703401	0.303796729	-12.92872184	3.10E-38	3.06E-35	34.51421849	< 5%
Gm39719	12.02839716	1.948702672	1.938034697	1.005504532	0.314653968	0.537371893	0.269725053	>=5%
Srp9	10298.95147	0.366849669	0.171406173	2.140236034	0.032335696	0.12333928	0.908898592	>=5%
LOC105244034	678.6233423	-1.039585003	0.306720462	-3.389356542	0.000700569	0.006771987	2.169283896	< 5%
Degs1	21707.47084	-0.123406433	0.143989758	-0.857050072	0.391417212	0.610747873	0.214138037	>=5%
1700047M11Rik	756.2162589	-0.299307128	0.266417075	-1.123453249	0.261245045	0.482722009	0.3163029	>=5%
Fbxo28	3371.583242	-0.269807269	0.158246307	-1.704983035	0.088197588	0.243272979	0.613906127	>=5%
Trp53bp2	2680.190538	-0.51519305	0.259856832	-1.982603448	0.047411742	0.160756612	0.793831156	>=5%
Capn2	224.4181156	-7.072974993	1.128421486	-6.268025803	3.66E-10	2.56E-08	7.590916978	< 5%
Disp1	1241.533689	-0.068454575	0.214636705	-0.318932284	0.749777863	0.872157329	0.059405165	>=5%
Brox	4081.878786	-0.163786344	0.151032582	-1.084443779	0.278168082	0.501581763	0.299658263	>=5%
Aida	1505.219694	-0.092364278	0.215229524	-0.429143158	0.667819046	0.823714368	0.084223358	>=5%
Mia3	8784.936838	-0.258016688	0.130178673	-1.982019655	0.047477041	0.160935509	0.793348121	>=5%
Gm34102	21.35413252	0.730409014	1.450069593	0.503706179	0.614467865	0.786675126	0.104204582	>=5%
Taf1a	258.0032614	0.27594925	0.425907288	0.6479092	0.51704368	0.716460462	0.144807771	>=5%
1700056E22Rik	19.32525326	1.166027115	1.331115686	0.875977293	0.381042378	0.59951477	0.222200113	>=5%
Dusp10	324.6221898	0.948295659	0.428775093	2.211638865	0.026991628	0.10800858	0.966541743	>=5%
Hlx	10600.25838	0.581766597	0.612273952	0.950173684	0.342024008	0.563448955	0.249145422	>=5%
Gm34342	117.5135434	0.220054704	0.618230925	0.35594257	0.721883575	0.855741015	0.067657652	>=5%
2-Mar	1849.561767	0.389473802	0.202524363	1.923096048	0.054467989	0.176477933	0.753309592	>=5%
Rab3gap2	4757.959197	-0.215961717	0.146978175	-1.469345477	0.141739108	0.33130097	0.479777293	>=5%
Iars2	1988.475331	-0.536626609	0.18840719	-2.848227874	0.004396343	0.028133529	1.550775786	< 5%
Bpnt1	362.8746864	-0.320759881	0.353905187	-0.906344108	0.364753746	0.583251599	0.234144062	>=5%
Eprs	5371.209446	-0.046271825	0.151577909	-0.305267602	0.760162349	0.877390171	0.056807235	>=5%
Lyplal1	123.7530665	-0.002912017	0.605275211	-0.004811063	0.996161342	0.999431273	0.000247065	>=5%
Rrp15	1069.51208	0.375951029	0.233793391	1.608048149	0.107824634	0.278222118	0.555608348	>=5%
A430105J06Rik	248.1410817	-0.20457891	0.401610304	-0.509396567	0.610474282	0.784136318	0.105608431	>=5%
Gpatch2	1060.343533	-0.098761341	0.2673156	-0.369455957	0.711787896	0.849341998	0.0709174	>=5%
Esrrg	55.50018668	-4.552093643	1.396564752	-3.259493436	0.001116114	0.009806674	2.008478262	< 5%
Kctd3	708.7983938	0.054222703	0.2808156	0.193090068	0.846888431	0.92507716	0.033822042	>=5%
Gm3837	53.27123957	-0.24548935	0.96515781	-0.254351514	0.799224006	0.899573745	0.045963228	>=5%
Cenpf	2586.111973	-1.333316118	0.233157507	-5.718521086	1.07E-08	5.50E-07	6.25977614	< 5%
Smyd2	523.3020001	-0.401290344	0.363825049	-1.102976129	0.270037532	0.493122761	0.307044952	>=5%
Rps6kc1	23.85315282	2.857169824	1.734398568	1.64735481	0.099485138	0.263772759	0.578770058	>=5%
Angel2	2417.025688	-0.410540723	0.169177864	-2.426681096	0.015237643	0.071493285	1.145734747	>=5%
Mfsd7b	1246.398415	-0.305258933	0.219680803	-1.389556707	0.16466353	0.363654304	0.439311267	>=5%
Tatdn3	228.6873435	-0.616059494	0.51912678	-1.186722621	0.235337049	0.452325736	0.344548701	>=5%
Nsl1	558.3694086	-0.580403016	0.306478458	-1.893780791	0.058254112	0.184689563	0.733557646	>=5%
Gm31640	22.94440256	-0.59553845	1.18628297	-0.502020568	0.615653053	0.787635862	0.103674518	>=5%
Atf3	1595.355592	0.191123165	0.418937226	0.456209554	0.648239296	0.811057295	0.090948465	>=5%
D730003I15Rik	204.9779973	-0.379316976	0.516076124	-0.735001986	0.462338285	0.671612149	0.172881456	>=5%
Nenf	228.7697051	-5.415394341	0.951481981	-5.691536414	1.26E-08	6.31E-07	6.199746217	< 5%
Tmem206	364.695753	0.032208547	0.387077347	0.083209589	0.933684889	0.970188839	0.013143726	>=5%
Ppp2r5a	37245.19959	-0.152520191	0.152125707	-1.002593139	0.316057207	0.53820147	0.26905512	>=5%
LOC105244059	15.35261605	-6.772895392	2.192637505	-3.08892618	0.002008813	0.015590773	1.807132354	< 5%
Gm31987	10.39462111	2.603712429	2.036477229	1.278537463	0.201059984	NA	NA	>=5%
Dtl	1627.692271	-1.038150661	0.191025297	-5.434623983	5.49E-08	2.37E-06	5.626084631	< 5%
Ints7	2210.740803	-0.278458329	0.178702344	-1.558224263	0.119180095	0.297449955	0.526586092	>=5%
Lpgat1	12957.718	-0.44279965	0.136960885	-3.233037295	0.001224816	0.010524069	1.977816306	< 5%
Nek2	1624.462519	-0.600564405	0.196436896	-3.057289231	0.002233487	0.016985347	1.769925566	< 5%
1700034H15Rik	16.14140144	1.783583162	1.651085926	1.080248541	0.280031518	0.503397927	0.298088577	>=5%
Slc30a1	1734.901187	-0.319010887	0.193802927	-1.646058146	0.099751788	0.263969018	0.578447043	>=5%
Rd3	19.87749668	-1.562463213	2.10903377	-0.740843146	0.458788551	0.668953729	0.174603921	>=5%
Gm26670	11.70537886	-1.705178805	2.058276947	-0.828449645	0.407415901	0.62555496	0.203734528	>=5%
Traf5	85.5174852	0.752679441	0.801114458	0.939540453	0.347453333	0.567462905	0.246062523	>=5%
Gm3934	138.5027611	2.439550139	0.551106474	4.426640323	9.57E-06	0.000209668	3.678467104	< 5%
Rcor3	601.6015893	-0.362862097	0.291571122	-1.244506297	0.213313283	0.426745085	0.369831472	>=5%
Diexf	368.4152061	0.169938358	0.347505481	0.489023532	0.624825037	0.792968759	0.100743922	>=5%
A130010J15Rik	115.2002527	0.545118615	0.604843328	0.901255895	0.367452278	0.585823783	0.232233001	>=5%
Traf3ip3	7261.620598	0.028261424	0.16075879	0.175800178	0.86045093	0.932163292	0.030508003	>=5%
Hsd11b1	37432.26486	-0.134158613	0.12849697	-1.044060512	0.296457394	0.520107089	0.283907227	>=5%
G0s2	202.0302915	0.085577553	0.471920363	0.181338971	0.856101519	0.92934175	0.031824552	>=5%
Lamb3	303.9448348	0.698201129	0.39558207	1.764996905	0.077564286	0.222805718	0.652073668	>=5%
Cd34	2564.20515	1.012761913	0.182547928	5.547923357	2.89E-08	1.33E-06	5.876118803	< 5%
Gm16897	12.33577075	0.130931564	2.538625447	0.051575771	0.958866726	0.981975582	0.007899311	>=5%
Gm39749	24.94218576	-2.074940098	2.128971336	-0.974620965	0.32974831	0.551755686	0.258253183	>=5%
A330023F24Rik	110.2423882	-0.630610215	0.609230891	-1.035092318	0.3006258	0.523343286	0.281213343	>=5%
Cd46	42.02768653	-5.175642451	1.360880036	-3.803158482	0.000142863	0.001898479	2.721594135	< 5%
Cr1l	4498.362211	0.086311372	0.173500501	0.497470449	0.618857337	0.789061545	0.102889122	>=5%
H60c	15.05409098	-0.319022629	2.097612543	-0.152088444	0.879117178	0.940996862	0.026411825	>=5%
Ppp1r14c	173.8299986	-0.279650028	0.51992144	-0.537869774	0.590666957	0.770646583	0.113144743	>=5%
Plekhg1	249.0359774	-0.857811881	0.491127708	-1.746616751	0.08070384	0.229303937	0.639588488	>=5%
Mthfd1l	1841.96517	0.377016753	0.182907031	2.061248	0.039279386	0.1415099	0.849213175	>=5%
Akap12	25.60850874	-2.190139378	1.693207023	-1.293485881	0.195843064	0.404706602	0.39285971	>=5%
Zbtb2	976.1024129	-0.238590219	0.241938772	-0.986159503	0.324054848	0.546204533	0.2626447	>=5%
Rmnd1	409.010617	-0.286091018	0.343469541	-0.832944361	0.404876109	0.623487838	0.205172014	>=5%
Armt1	876.5400764	0.008068443	0.234650494	0.03438494	0.972570193	0.987884441	0.005293855	>=5%
Esr1	470.7363818	-1.30562597	0.388568346	-3.360093491	0.000779161	0.007354478	2.133448155	< 5%
Syne1	31694.80216	-0.506299505	0.184457162	-2.74480807	0.00605463	0.036134985	1.442072117	< 5%
Fbxo5	1394.418228	-0.680643383	0.237880465	-2.861283214	0.0042193	0.027233047	1.564903763	< 5%
Mtrf1l	244.867098	-0.129875732	0.424857765	-0.305692264	0.759838964	0.877390171	0.056807235	>=5%
Ipcef1	5570.295628	-0.584018467	0.174200371	-3.352567304	0.000800658	0.00747494	2.126392263	< 5%
Cnksr3	790.5456566	-0.387696459	0.270220746	-1.4347398	0.151361258	0.345918546	0.461026153	>=5%
LOC108167791	18.84822278	-2.622108436	1.597912291	-1.640958925	0.100805942	0.265719954	0.575575831	>=5%
Ulbp1	2065.146047	-0.364309949	0.23701699	-1.537062589	0.124277983	0.304781145	0.516011904	>=5%
Gm40597	884.576131	-0.051180696	0.314300711	-0.162839899	0.870644493	0.936647869	0.028423651	>=5%
Lrp11	52.89180071	1.183911377	0.788952893	1.500610985	0.133456208	0.318908665	0.49633368	>=5%
Pcmt1	5394.269907	0.332544868	0.182379425	1.823368334	0.068247623	0.205030362	0.688181822	>=5%
A630066F11Rik	270.0194188	-0.08815254	0.376598583	-0.234075601	0.814926287	0.908406456	0.041719788	>=5%
Nup43	217.9857923	-0.44623506	0.437923638	-1.018979158	0.308212862	0.531077652	0.274841974	>=5%
BC020402	31.10250143	1.145711198	1.109575268	1.032567354	0.301806412	0.524544938	0.280217299	>=5%
Lats1	2403.119029	-0.605654411	0.189647616	-3.193577772	0.001405215	0.011736332	1.930467609	< 5%
Katna1	2213.411867	0.042653705	0.194112738	0.219736766	0.82607617	0.913171193	0.039447797	>=5%
Ginm1	2928.008308	0.107469055	0.172250615	0.623911007	0.532686031	0.727688686	0.138054377	>=5%
LOC102632778	39.88711925	1.118754301	0.941685901	1.188033399	0.234820252	0.452325736	0.344548701	>=5%
Ppil4	2679.859225	-0.241244682	0.161414264	-1.494568549	0.135027079	0.321346425	0.493026527	>=5%
Zc3h12d	159.8654575	2.376298063	0.758519971	3.13280883	0.001731422	0.013864657	1.858090864	< 5%
Tab2	10362.96689	-0.276159212	0.142038682	-1.944253552	0.051864883	0.170890529	0.767282006	>=5%
Gm30959	16.11925494	-4.546679049	2.53746094	-1.791822281	0.073161438	0.214460395	0.668652899	>=5%
Gm40600	137.8863309	-1.338216939	0.614941198	-2.176170574	0.029542508	0.115094743	0.938944511	>=5%
Stxbp5	15402.68112	-0.788140217	0.138437862	-5.693097299	1.25E-08	6.30E-07	6.200887571	< 5%
LOC108167793	20.75092292	-0.339216007	1.289745427	-0.263010048	0.792542834	0.896235062	0.04757807	>=5%
Gm28905	12.85978034	-0.457727152	1.573561361	-0.290886116	0.77113842	0.884113218	0.053492116	>=5%
Rab32	6368.087965	-0.090484812	0.146060975	-0.619500261	0.53558685	0.72958282	0.136925401	>=5%
Shprh	456.0067905	-0.36437645	0.347090029	-1.049803853	0.293808303	0.517510592	0.286080757	>=5%
Fbxo30	1906.527605	-0.204173594	0.177704862	-1.148947712	0.250577542	0.470478852	0.327459893	>=5%
Epm2a	7.594059887	-6.507465302	3.974841457	-1.637163488	0.101596314	NA	NA	>=5%
Utrn	2301.721772	-1.167589205	0.223964889	-5.213268954	1.86E-07	6.90E-06	5.160914296	< 5%
B230208H11Rik	2921.736663	0.04875388	0.173547475	0.280925319	0.778767681	0.888239768	0.051469787	>=5%
Stx11	11833.66557	-0.16713622	0.139366543	-1.199256414	0.230428257	0.447560438	0.34914831	>=5%
Sf3b5	2449.181412	0.37943178	0.172326925	2.201813679	0.027678472	0.110036714	0.958462386	>=5%
Ltv1	2050.144459	0.461334747	0.180132784	2.561081533	0.010434686	0.054143116	1.266456751	>=5%
Phactr2	115.3158534	0.393636443	0.670180595	0.587358759	0.556962785	0.744763675	0.127981514	>=5%
Fuca2	10013.24454	-0.111993352	0.172373196	-0.649714426	0.515876704	0.715461241	0.145413889	>=5%
Pex3	2862.724154	-0.309223073	0.179203576	-1.725540748	0.084430067	0.236385773	0.626378665	>=5%
Adat2	1064.021982	-0.160250643	0.281862873	-0.568541153	0.56966757	0.754833051	0.122149092	>=5%
Hivep2	53.604257	1.282602355	1.039186548	1.234236873	0.217114651	0.43089346	0.365630097	>=5%
Adgrg6	130.1430488	-0.840876232	4.425376094	-0.190012377	0.849299432	0.926055959	0.033362769	>=5%
Vta1	1775.688609	0.119055812	0.198689574	0.599205132	0.549036101	0.738471964	0.131665988	>=5%
Cited2	20347.42629	0.254144692	0.150845748	1.68479851	0.092027453	0.250075446	0.601928947	>=5%
Heca	3445.18956	-0.413386242	0.169421279	-2.439990087	0.014687665	0.0696926	1.156813332	>=5%
Abracl	4784.439935	0.425978104	0.145798015	2.921700303	0.003481263	0.023520515	1.62855317	< 5%
Reps1	2275.325345	-0.105229926	0.194055952	-0.542265903	0.587635341	0.76848766	0.114363102	>=5%
Ect2l	20.90054649	1.855988835	2.392662852	0.775700109	0.437926075	0.650353659	0.186850412	>=5%
Ccdc28a	541.3069701	0.215712116	0.297011386	0.726275579	0.467669847	0.676131974	0.169968526	>=5%
Arfgef3	19.94151057	-1.636984898	3.229324448	-0.50691249	0.612216221	0.785116847	0.105065704	>=5%
Perp	3217.802108	-0.680179705	0.195725395	-3.475173501	0.000510523	0.005255481	2.279387565	< 5%
Tnfaip3	13896.01937	0.769705652	0.156486185	4.918681162	8.71E-07	2.63E-05	4.580782054	< 5%
Ifngr1	12662.63615	0.135633917	0.20178568	0.6721682	0.501476623	0.702702261	0.153228649	>=5%
Il22ra2	107.2687297	-0.710581347	0.598422076	-1.187425022	0.235060015	0.452325736	0.344548701	>=5%
Slc35d3	12.48415941	-1.13818688	1.912575764	-0.595106819	0.551772071	0.740428857	0.130516664	>=5%
Pex7	1010.122347	-0.389322435	0.227441471	-1.711747787	0.086943158	0.240951925	0.618069599	>=5%
Map3k5	2998.269964	-0.218777125	0.179605419	-1.218098689	0.223186472	0.438415416	0.358114183	>=5%
Map7	1365.999741	-0.750931556	0.380189369	-1.975151375	0.048250972	0.162614263	0.788841364	>=5%
Rpl32l	58.55984875	0.25055599	0.78012498	0.321174166	0.748078408	0.871656451	0.059654651	>=5%
Bclaf1	6879.273631	-0.141496816	0.142932869	-0.989952954	0.322197115	0.544073186	0.264342677	>=5%
Mtfr2	382.8376525	-0.391621791	0.352704041	-1.110341093	0.266852072	0.489298678	0.310425958	>=5%
Pde7b	242.1782614	-1.472351616	0.472695335	-3.114800397	0.001840694	0.014531975	1.837675351	< 5%
Ahi1	238.0414297	-0.370965055	0.465878381	-0.796270163	0.425875024	0.640233948	0.193661301	>=5%
Myb	6668.140369	0.285144888	0.165547749	1.722432892	0.08499113	0.237438766	0.624448373	>=5%
Hbs1l	1953.593885	-0.143836047	0.178651751	-0.805119712	0.420750602	0.63648073	0.19621474	>=5%
Sgk1	2175.51663	0.097794931	0.872035072	0.11214564	0.91070793	0.958677032	0.018327678	>=5%
Gm2539	140.6929593	-0.506908263	0.51958097	-0.975609757	0.329257888	0.551426197	0.258512605	>=5%
E030030I06Rik	969.630432	0.299320912	0.223332613	1.34024721	0.180164988	0.38445684	0.415152408	>=5%
Raet1e	12296.63379	0.523014086	0.145942976	3.583687974	0.000338777	0.003791698	2.421166281	< 5%
Gm26740	423.7400893	1.375087437	0.32609879	4.216781783	2.48E-05	0.000451232	3.34560049	< 5%
LOC108167355	77.9542697	-0.53095489	0.675826869	-0.785637438	0.432079925	0.645195775	0.190308485	>=5%
H60b	556.882862	-0.284225321	0.282588749	-1.005791358	0.314515946	0.537371893	0.269725053	>=5%
C920009B18Rik	1369.127441	-0.053615292	0.255773652	-0.209620076	0.83396421	0.917675172	0.037311018	>=5%
Raet1d	12341.79346	0.567358004	0.135354913	4.191632133	2.77E-05	0.000491059	3.308866112	< 5%
Gm34607	934.8553333	1.16608834	0.226566626	5.146778943	2.65E-07	9.29E-06	5.031826846	< 5%
Gm34656	35.9673946	1.121612206	1.180503961	0.950113039	0.342054819	0.563448955	0.249145422	>=5%
Gm10825	6406.078395	-0.21534424	0.197940671	-1.087923161	0.27662903	0.500012231	0.301019372	>=5%
Gm40612	99.97750702	-0.013042993	0.599779437	-0.021746315	0.982650318	0.991744891	0.003600028	>=5%
Tbpl1	1553.617473	-0.215246322	0.195936187	-1.098553182	0.271963008	0.495274385	0.305154133	>=5%
Rps12	45445.23996	0.700704752	0.142684755	4.910859271	9.07E-07	2.71E-05	4.567502259	< 5%
Vnn3	106.7404512	1.021042222	0.656079117	1.556279108	0.119641737	0.298279468	0.52537664	>=5%
Stx7	7152.240784	-0.152875457	0.136705934	-1.118279602	0.263447596	0.485473813	0.313834191	>=5%
Enpp1	13.35374346	2.20823535	2.054230007	1.074969863	0.282388221	0.505602865	0.296190474	>=5%
Med23	1421.582562	-0.602702392	0.219883589	-2.741006699	0.006125126	0.036401963	1.438875193	< 5%
Arg1	298.5549817	1.342702117	0.452639177	2.966385118	0.003013229	0.021194971	1.673767174	< 5%
LOC108167801	70.87665934	0.784276088	0.787917773	0.99537809	0.319552411	0.541816708	0.266147607	>=5%
Gm36313	12.16034795	-1.000218781	2.088742603	-0.478861675	0.632037037	0.79849251	0.097729153	>=5%
Akap7	217.2181752	-1.914712169	0.460383696	-4.15894869	3.20E-05	0.000552296	3.257828442	< 5%
Epb41l2	960.6106309	-1.225120585	0.249035212	-4.919467307	8.68E-07	2.62E-05	4.581505437	< 5%
L3mbtl3	334.2483645	0.019065657	0.392139694	0.048619554	0.961222486	0.982812669	0.007529254	>=5%
Arhgap18	1870.226162	0.439145161	0.181946298	2.413597672	0.015795894	0.073414876	1.134215933	>=5%
Gm10145	35.10298936	0.263173771	0.925602014	0.284327138	0.776159691	0.88686863	0.052140707	>=5%
LOC108167802	12.04986661	0.176713108	2.03411009	0.086874899	0.930770952	0.968729261	0.013797582	>=5%
Echdc1	1090.917593	-0.321734066	0.259535671	-1.239652587	0.215103921	0.428638472	0.367908852	>=5%
Rnf146	3808.474606	0.111012227	0.163558483	0.678731084	0.497308267	0.699865714	0.154985282	>=5%
Cenpw	418.9914699	-0.422397093	0.341874205	-1.235533674	0.216631952	0.430347318	0.366180899	>=5%
Trmt11	126.5289993	-1.360365817	0.57095502	-2.382614691	0.017190176	0.078141039	1.10712082	>=5%
Gm20300	174.9928765	-0.023967962	0.462902208	-0.051777593	0.95870591	0.981975582	0.007899311	>=5%
Hint3	515.1958113	0.015121873	0.288833285	0.052355022	0.958245813	0.981904475	0.007930761	>=5%
Ncoa7	1612.747668	0.35446741	0.278952775	1.270707595	0.203832693	0.414938198	0.382016584	>=5%
Hddc2	198.6030622	0.712358427	0.459186732	1.55134802	0.120818305	0.300279686	0.522474047	>=5%
Supt4b	21.13271136	0.504668303	1.15290602	0.437735856	0.661577774	0.819352968	0.086528969	>=5%
Rnf217	789.3126195	0.009189192	0.296123517	0.03103162	0.975244323	0.989154854	0.004735714	>=5%
Zufsp	551.0433775	-0.059284852	0.307369564	-0.192878081	0.847054452	0.925179784	0.033773866	>=5%
Rwdd1	1168.284311	0.215502507	0.210821664	1.022202856	0.306684899	0.529724711	0.275949767	>=5%
Dse	86.4489237	1.393972884	0.768766693	1.813258687	0.069791932	0.208240068	0.681435704	>=5%
Tspyl1	3574.773501	-0.271936645	0.153072877	-1.7765175	0.07564766	0.219256946	0.659046639	>=5%
Tspyl4	20.40659088	-3.727529799	1.543637804	-2.414769701	0.015745161	0.07328522	1.134983601	>=5%
Nt5dc1	1206.659824	-0.060184008	0.216531363	-0.277945914	0.781053878	0.889100703	0.051049046	>=5%
Amd2	53.46887097	0.149191466	0.794145055	0.187864251	0.850983068	0.926946936	0.032945127	>=5%
Hdac2	1984.330051	0.034306823	0.199306258	0.172131188	0.863334394	0.933037853	0.030100737	>=5%
Marcks	426.0982672	-2.652763247	2.274085856	-1.166518511	0.243404869	0.461935838	0.335418343	>=5%
Tube1	183.2894939	-0.794984588	0.519241342	-1.531050254	0.125756973	0.306857378	0.51306343	>=5%
Fyn	175.4942054	0.684505743	0.541399384	1.264326787	0.206112759	0.417482192	0.379362045	>=5%
Traf3ip2	8.346460089	-6.882295513	3.113939684	-2.210156975	0.02709427	NA	NA	>=5%
E130307A14Rik	68.62648731	0.197709586	0.749079555	0.2639367	0.791828695	0.895942519	0.047719852	>=5%
Rev3l	844.5582954	-0.518342464	0.282335731	-1.835908131	0.066371245	0.201295808	0.696165269	>=5%
Mfsd4b3	12.35985329	-2.578239263	1.914062953	-1.346998153	0.177980827	0.381680568	0.41829995	>=5%
Slc16a10	1060.851136	0.460910393	0.21704953	2.123526335	0.033709771	0.127294829	0.895189236	>=5%
Rpf2	418.951733	-0.324312631	0.435994704	-0.743845344	0.456970044	0.667439351	0.175588192	>=5%
Gtf3c6	907.3754112	0.655397838	0.263052835	2.491506466	0.012720265	0.062685672	1.202831716	>=5%
Amd1	1010.049492	-0.437434667	0.236095347	-1.852788177	0.063912725	0.196279344	0.707125403	>=5%
Cdk19	2356.37113	-0.256072727	0.172117012	-1.487782782	0.136808188	0.323903856	0.489583881	>=5%
Cdc40	2241.922953	-0.515431955	0.214107246	-2.407354098	0.016068581	0.074278855	1.129134801	>=5%
Fig4	1479.794421	-0.159647677	0.198372085	-0.804789029	0.420941433	0.636620473	0.196119399	>=5%
Zbtb24	865.3587786	0.018039032	0.233900462	0.077122689	0.938525944	0.972466693	0.012125264	>=5%
Mical1	9511.923243	0.025092194	0.147527924	0.170084371	0.864943785	0.933519704	0.029876511	>=5%
Smpd2	293.3313948	0.521243386	0.483249915	1.07862075	0.280756827	0.504066488	0.297512175	>=5%
Cd164	19922.82711	-0.635123598	0.145906689	-4.352943677	1.34E-05	0.000277691	3.556438756	< 5%
Ccdc162	18.66615427	-0.502706797	1.434276682	-0.350494994	0.725967246	0.858360025	0.066330516	>=5%
Cep57l1	167.6390309	-0.411675986	0.510101392	-0.807047369	0.419639193	0.63528188	0.197033532	>=5%
Sesn1	665.4519155	-0.064930822	0.286074758	-0.226971517	0.82044589	0.910920593	0.04051948	>=5%
Gm9855	2190.406427	-0.158712843	0.197367618	-0.804148342	0.421311309	0.636817623	0.195984927	>=5%
Foxo3	5992.798529	-0.083438288	0.150259219	-0.555295632	0.578692466	0.761759145	0.118182323	>=5%
Gm38485	15.56266516	-3.090584141	2.273952651	-1.359124228	0.174107227	0.37588538	0.424944566	>=5%
Lace1	158.9650248	0.456887696	0.476255864	0.95933243	0.337391303	0.559283594	0.25236792	>=5%
Snx3	9694.121307	0.190338678	0.138350415	1.375772365	0.16889212	0.369473098	0.432417177	>=5%
Ostm1	3877.184894	-0.15279982	0.192739039	-0.792780852	0.427905514	0.641708305	0.19266234	>=5%
Sec63	4882.402379	-0.082924365	0.162419549	-0.510556553	0.609661605	0.7837983	0.105795683	>=5%
Scml4	20.97590495	1.51826442	1.588032565	0.956066301	0.339038739	0.560800146	0.251191882	>=5%
Pdss2	448.8510503	0.803681237	0.341306826	2.354717735	0.01853678	0.08243251	1.083901474	>=5%
Bend3	332.0226469	-0.342519091	0.375076165	-0.913198765	0.361138014	0.580288982	0.236355675	>=5%
1700021F05Rik	520.3669151	0.632135222	0.296097564	2.134888287	0.032770136	0.124606114	0.904460648	>=5%
Cd24a	5478.915938	-8.915777075	1.643681031	-5.424274481	5.82E-08	2.47E-06	5.606692018	< 5%
Gm40632	19.74429596	2.942819681	1.76246222	1.669720717	0.094974633	0.255327615	0.592902211	>=5%
Qrsl1	418.5728287	0.517311418	0.316679328	1.633549689	0.102353439	0.268309393	0.571364122	>=5%
Rtn4ip1	2285.4906	0.866697563	0.284043936	3.051279935	0.00227868	0.017196601	1.764557398	< 5%
Aim1	77.42762866	-0.079765127	0.699299455	-0.114064335	0.909186794	0.95815047	0.018566283	>=5%
Atg5	5608.391918	-0.27503686	0.158094834	-1.739695429	0.081912512	0.231712411	0.635050703	>=5%
Prdm1	424.1992452	0.088809559	1.476483202	0.060149387	0.952036656	0.97940436	0.009037967	>=5%
2310075K07Rik	52.56990275	-2.684412873	1.261216252	-2.128431876	0.033301293	0.126102859	0.899275066	>=5%
Prep	1975.01579	-0.521041814	0.186124234	-2.79943026	0.005119287	0.031762345	1.498087441	< 5%
Hace1	688.4865621	-0.408167788	0.266477441	-1.531716104	0.125592507	0.306624383	0.513393312	>=5%
Ascc3	1020.797515	-0.413762017	0.258755819	-1.599044298	0.10981076	0.281646499	0.550295643	>=5%
Lilr4b	26534.2308	-0.567860974	0.199430746	-2.847409368	0.004407664	0.02817413	1.550149493	< 5%
Lilrb4a	44933.31979	-0.467617746	0.188731066	-2.477693554	0.013223466	0.064494544	1.190477026	>=5%
Gm40645	13.84445918	-6.64517651	2.33924411	-2.840736665	0.004500946	0.028589137	1.54379895	< 5%
LOC108167810	21.25356131	0.112031934	1.230639446	0.091035546	0.927464347	0.966855597	0.014638384	>=5%
Gopc	690.3983317	-0.413845564	0.270564293	-1.529564601	0.126124537	0.307326174	0.512400451	>=5%
Nus1	2859.841572	0.003502098	0.164143211	0.021335623	0.982977927	0.991785558	0.00358222	>=5%
Cep85l	229.4717966	-0.901656763	0.4873053	-1.850291313	0.064271574	0.19709847	0.705316747	>=5%
Mcm9	518.7169322	-0.509228183	0.294293493	-1.730341293	0.083569316	0.234949476	0.629025519	>=5%
Asf1a	796.10677	-0.065670647	0.254393255	-0.258146178	0.796294094	0.898087092	0.046681546	>=5%
Man1a	876.7379832	0.679377832	0.25993097	2.613685592	0.008957142	0.048283737	1.316199125	< 5%
Tbc1d32	84.71293116	0.377856583	0.756935357	0.499192671	0.617643657	0.788291352	0.103313238	>=5%
Hsf2	285.9152278	0.462125095	0.393495505	1.174410098	0.240230803	0.458563987	0.338600055	>=5%
Serinc1	5378.187787	-0.175864528	0.151931932	-1.15752183	0.247059226	0.46613843	0.331485091	>=5%
Pkib	108.058384	-1.365142237	0.836617975	-1.63173907	0.102734466	0.268923804	0.570370754	>=5%
Gcc2	1133.268245	-1.071682608	0.268978628	-3.984266765	6.77E-05	0.001024438	2.989514407	< 5%
Lims1	9277.449195	-0.616644913	0.157345543	-3.919049137	8.89E-05	0.001279368	2.89300448	< 5%
Ranbp2	5956.586173	-0.64033949	0.199815296	-3.204657022	0.001352235	0.011367807	1.944323294	< 5%
Ccdc138	53.44863097	-3.174868762	1.251302585	-2.53725102	0.011172681	0.057027319	1.243917048	>=5%
10-Sep	8.417891131	-2.408692742	3.038704618	-0.792670906	0.427969585	NA	NA	>=5%
Sowahc	33.08741842	-2.355141034	2.15847604	-1.091112892	0.275223211	0.498594462	0.30225255	>=5%
P4ha1	3006.318496	0.45274661	0.1636552	2.766466387	0.005666743	0.034325129	1.464387826	< 5%
Oit3	761.5541967	0.0720307	0.349591004	0.206042774	0.8367575	0.918734303	0.036810068	>=5%
Mcu	5032.74692	-0.085604733	0.156824618	-0.545862847	0.585160219	0.766813161	0.115310442	>=5%
Micu1	9834.550225	0.071476078	0.129752056	0.550866633	0.581725102	0.76449684	0.116624305	>=5%
Dnajb12	2686.230871	0.140323436	0.163261698	0.859500042	0.390064697	0.609452351	0.215060244	>=5%
LOC108167812	313.0927218	-0.291485584	0.370061372	-0.787668225	0.430890796	0.644528682	0.190757751	>=5%
Ddit4	6632.930425	0.489681219	0.135614277	3.610838259	0.000305209	0.003482638	2.458091702	< 5%
Anapc16	1793.37841	0.232176197	0.189851964	1.222932816	0.221355073	0.435885115	0.360627961	>=5%
Ascc1	789.1283835	0.270342376	0.245308271	1.102051612	0.270439234	0.493492743	0.30671923	>=5%
Psap	90515.70761	-1.003970754	0.160606022	-6.25114015	4.07E-10	2.78E-08	7.555601847	< 5%
Cdh23	81.36801045	-0.929842713	0.710142526	-1.309374779	0.19040743	0.397505315	0.40065706	>=5%
Vsir	58329.96667	-0.099270088	0.131130837	-0.757030842	0.449031385	0.660503711	0.180124738	>=5%
Gm17455	42.48870971	-1.353922102	1.127673498	-1.200633077	0.229893564	0.446736858	0.349948215	>=5%
Slc29a3	983.7766109	-0.590809202	0.269956554	-2.18853439	0.028630699	0.112530594	0.948729389	>=5%
Pcbd1	49.12026991	0.496663975	0.850522182	0.583951818	0.559252729	0.746969856	0.126696924	>=5%
Sgpl1	14088.16662	-0.255842479	0.136773184	-1.870560234	0.061406061	0.191466991	0.717906088	>=5%
Prf1	27.24765345	2.331580812	1.954068326	1.193193084	0.232793763	0.450372391	0.34642824	>=5%
Pald1	373.703478	-0.286508732	0.38551356	-0.74318717	0.45736837	0.667717248	0.175407405	>=5%
Nodal	7.953812625	0.412050029	2.20558406	0.186821276	0.851800765	NA	NA	>=5%
Eif4ebp2	19997.02159	-0.135638859	0.121831615	-1.113330554	0.265566489	0.487847312	0.311716084	>=5%
LOC108167814	40.81813589	-2.970108874	1.375017799	-2.16005122	0.030768705	0.118647601	0.92574104	>=5%
Lrrc20	939.0245156	-0.505560158	0.329918156	-1.532380526	0.12542856	0.306340645	0.513795378	>=5%
Ppa1	1068.086718	-0.055272602	0.254271056	-0.217376697	0.82791479	0.914231584	0.038943779	>=5%
Sar1a	5234.928897	-0.064993687	0.154359009	-0.421055352	0.673714664	0.826449196	0.082783838	>=5%
Tysnd1	994.4843854	-0.008138637	0.233688045	-0.034826929	0.972217747	0.987839102	0.005313787	>=5%
Aifm2	4621.023617	-0.116717931	0.157425496	-0.741416949	0.458440671	0.668826331	0.174686637	>=5%
H2afy2	129.8530297	0.023364253	0.616350193	0.037907433	0.969761487	0.986671016	0.005827629	>=5%
2010107G23Rik	5.438483022	-3.841085097	4.541375736	-0.845797688	0.397665616	NA	NA	>=5%
Tspan15	38.80321567	-4.975971866	1.421529072	-3.50043623	0.000464497	0.004872083	2.31228534	< 5%
Hk1	22796.22423	-0.006815124	0.12012737	-0.056732483	0.954758298	0.980184922	0.008691982	>=5%
Hk1os	200.8063096	0.434200341	0.438112102	0.991071323	0.321650755	0.54359552	0.264724131	>=5%
Hkdc1	14.54429666	1.367291133	1.755790296	0.778732595	0.436137251	0.648873813	0.187839752	>=5%
Supv3l1	513.7633238	0.038966559	0.306076536	0.127309855	0.898695161	0.952410615	0.021175773	>=5%
Vps26a	6901.603706	-0.191462258	0.148613816	-1.288320718	0.197634344	0.406771216	0.390649786	>=5%
Srgn	106394.373	1.029589982	0.175943722	5.851814251	4.86E-09	2.67E-07	6.573902078	< 5%
Kif1bp	798.1217704	-0.155231822	0.246150397	-0.630638114	0.528277172	0.724363817	0.140043251	>=5%
Ddx21	2773.519163	-0.095210023	0.175192091	-0.543460735	0.586812618	0.768115997	0.11457319	>=5%
Ddx50	2556.591562	7.23E-05	0.163539403	0.000441806	0.99964749	1	0	>=5%
Ccar1	2699.916314	-0.368495777	0.177152572	-2.080104023	0.037515993	0.137233398	0.862540183	>=5%
Slc25a16	1062.274076	-0.702307031	0.215907565	-3.252813447	0.001142685	0.009992266	2.000336026	< 5%
Dna2	1394.563585	-0.801914206	0.209678289	-3.824498039	0.000131039	0.001768817	2.752317104	< 5%
Rufy2	357.9739495	-0.974955792	0.339711505	-2.869952228	0.004105338	0.026710708	1.573314606	< 5%
Hnrnph3	1033.781856	-0.160423505	0.242837663	-0.66062036	0.508855808	0.708940961	0.149389931	>=5%
Pbld2	10.35022805	1.675634921	2.276501058	0.736057168	0.461695908	NA	NA	>=5%
Herc4	4257.07478	-0.275377385	0.167004974	-1.648917264	0.099164586	0.263283513	0.579576335	>=5%
Sirt1	656.5955968	-1.251244143	0.300304775	-4.166580911	3.09E-05	0.000540338	3.267334681	< 5%
Dnajc12	243.9928022	0.273549471	0.403589765	0.677790903	0.49790428	0.700142101	0.154813807	>=5%
1110002J07Rik	26.01066936	0.549387237	1.392509634	0.394530295	0.693189565	0.838371438	0.076563526	>=5%
Gm31763	29.73406537	-4.796054272	1.622349922	-2.956239099	0.003114156	0.02171222	1.663295774	< 5%
Reep3	8136.910208	-0.473241009	0.136926652	-3.456164305	0.000547921	0.005542316	2.256308722	< 5%
Jmjd1c	5008.976779	-0.938745908	0.168546612	-5.569651589	2.55E-08	1.19E-06	5.925481098	< 5%
Nrbf2	1170.699205	0.066704799	0.218459943	0.3053411	0.760106376	0.877390171	0.056807235	>=5%
Egr2	558.1735615	-1.068797784	0.385880226	-2.769765624	0.005609664	0.034125371	1.466922624	< 5%
Ado	1218.373785	-0.455252278	0.205919666	-2.210824678	0.02704798	0.108166643	0.965906651	>=5%
Gm32364	11.10362953	-0.519485973	2.789875897	-0.186203972	0.852284809	NA	NA	>=5%
Gm32515	35.70945477	1.652526927	1.118785984	1.477071532	0.139656464	0.328248788	0.483796869	>=5%
Rtkn2	82.97534545	-0.374931656	0.771650768	-0.485882567	0.627050429	0.794614646	0.099843435	>=5%
Arid5b	1056.726692	-0.561109622	0.253393748	-2.214378322	0.026802765	0.107674861	0.967885679	>=5%
Rhobtb1	98.09882705	-1.11472226	0.614048267	-1.815365861	0.069467704	0.207657005	0.682653415	>=5%
A930033H14Rik	33.45048647	-4.521120843	1.487808344	-3.03877906	0.00237539	0.017784399	1.749960799	< 5%
Cdk1	3079.670042	-0.428422312	0.180341131	-2.37562175	0.017519412	0.079105412	1.101793801	>=5%
Ank3	19.52671727	1.978547696	2.294726129	0.862215177	0.388569119	0.60778138	0.216252609	>=5%
Ccdc6	1136.936227	-0.384668359	0.269453486	-1.42758724	0.153410699	0.348680787	0.457571983	>=5%
Tfam	676.5278077	0.015303917	0.252931175	0.060506252	0.951752437	0.97940436	0.009037967	>=5%
Ube2d1	1147.708446	-0.673274349	0.210050518	-3.205297257	0.001349231	0.011357392	1.944721382	< 5%
Cisd1	430.1860751	0.083548772	0.311699526	0.268042667	0.788666476	0.894109392	0.048609343	>=5%
Ipmk	4816.685995	-0.402921968	0.148778041	-2.70820858	0.006764749	0.039009133	1.408833699	< 5%
Zwint	6951.305464	0.567349316	0.139193264	4.075982552	4.58E-05	0.000744553	3.128104156	< 5%
Gnaz	65.45076014	-2.512373481	1.342706457	-1.871126387	0.061327565	0.191315177	0.718250577	>=5%
Rab36	26.37742865	-4.643094329	1.897478673	-2.446981036	0.014405842	0.068669808	1.163234169	>=5%
Bcr	2659.270542	0.191673819	0.193170329	0.992252898	0.321074174	0.543105702	0.265115638	>=5%
Specc1l	1200.752043	-0.210673362	0.231022495	-0.91191709	0.361812364	0.580779015	0.235989084	>=5%
Adora2a	233.7343803	2.034046175	0.835706678	2.433923562	0.014936149	0.070568768	1.151387464	>=5%
Gucd1	2430.659031	-0.48578136	0.18729926	-2.593610679	0.009497396	0.050441903	1.297208541	>=5%
Snrpd3	2769.529452	0.125246286	0.22317912	0.561191773	0.574666811	0.75867091	0.119946568	>=5%
Ggt1	1993.225856	-2.441441752	0.900417792	-2.711454364	0.006698876	0.038735363	1.411892374	< 5%
Ggt5	313.7352594	-1.033882725	0.413913439	-2.497823524	0.012495838	0.061801402	1.209001675	>=5%
Susd2	13.33841683	-7.14703916	2.536916113	-2.817215407	0.004844202	0.030260354	1.519126	< 5%
Cabin1	8277.525352	-0.55729863	0.146956826	-3.792260926	0.000149282	0.001961446	2.70742375	< 5%
Ddt	833.8317298	0.605577374	0.277586262	2.181582655	0.029140348	0.113838907	0.943709282	>=5%
Gstt3	307.6697989	1.466090158	0.420038515	3.490370774	0.000482351	0.005017778	2.299488591	< 5%
Gstt1	11.88086165	7.761100707	2.943239748	2.6369244	0.008366147	0.045954743	1.337669657	< 5%
Gstt2	101.3633256	-0.144647493	0.670978788	-0.21557685	0.829317603	0.914914925	0.038619288	>=5%
Mif	4374.778965	0.959744617	0.186132347	5.156248392	2.52E-07	8.91E-06	5.050134521	< 5%
Derl3	45.88202045	-2.735488447	1.36409512	-2.005350219	0.04492562	0.154572549	0.810867632	>=5%
Smarcb1	1834.3862	0.059318539	0.193607679	0.306385258	0.759311331	0.877060285	0.056970554	>=5%
Chchd10	264.1899556	-5.354522484	1.115553451	-4.799879808	1.59E-06	4.42E-05	4.354493884	< 5%
Zfp280b	439.6973086	-0.869438466	0.363520241	-2.391719546	0.016769651	0.076773185	1.114790443	>=5%
Prmt2	178.9349835	0.749306428	0.528313815	1.418298	0.15610378	0.352427757	0.452929894	>=5%
Dip2a	136.7704795	-1.65262611	0.531945794	-3.106756608	0.001891521	0.014869229	1.827711559	< 5%
Pcnt	1935.276406	-0.522141786	0.255786582	-2.041318126	0.041219217	0.146088096	0.835385172	>=5%
Ybey	162.3417491	-0.022693234	0.47368693	-0.047907664	0.961789832	0.982971641	0.007459012	>=5%
Mcm3ap	5871.263563	-0.672996389	0.157626338	-4.269568133	1.96E-05	0.000375246	3.425683656	< 5%
Lss	1910.72087	-0.96251595	0.223426915	-4.30796777	1.65E-05	0.000326395	3.486256027	< 5%
Slc19a1	167.4897537	-0.641299417	0.502301587	-1.27672186	0.201700461	0.411904044	0.385203944	>=5%
Pofut2	1101.822226	0.063848436	0.228405382	0.279539979	0.779830462	0.888611662	0.051287991	>=5%
Fam207a	2218.059511	0.144408949	0.204022469	0.707809047	0.479063848	0.684807606	0.164431425	>=5%
Itgb2	82609.31889	-0.402167832	0.128168134	-3.137814532	0.001702125	0.013690592	1.863577786	< 5%
Pttg1ip	6248.762152	-0.336187354	0.170793081	-1.96838977	0.049023208	0.164175052	0.784692836	>=5%
Sumo3	5614.134552	0.583009166	0.148317679	3.930813707	8.47E-05	0.001227984	2.910807355	< 5%
Ube2g2	2959.805432	0.020815781	0.169629494	0.122713215	0.902334199	0.954243246	0.020340905	>=5%
Tspear	80.86884727	2.844056059	1.137595861	2.500058374	0.012417284	0.061544664	1.210809594	>=5%
Lrrc3	44.75380874	0.84056599	1.358303387	0.618835231	0.53602491	0.729764744	0.136817122	>=5%
Trpm2	6751.236678	-0.702515438	0.2634882	-2.666212143	0.007671127	0.043058267	1.365943456	< 5%
1810043G02Rik	841.254622	-0.782580047	0.318929638	-2.453770217	0.014136728	0.067764444	1.168998121	>=5%
Pfkl	16815.62933	0.236714595	0.233805736	1.012441354	0.311327074	0.53472112	0.271872662	>=5%
Dnmt3l	397.3413369	0.507793104	0.470554486	1.07913774	0.280526329	0.504066488	0.297512175	>=5%
Icosl	1604.710844	-1.447140533	0.352044824	-4.110671237	3.95E-05	0.000656002	3.183095101	< 5%
D10Jhu81e	1077.125993	0.291256976	0.221717762	1.313638445	0.188967905	0.395400325	0.402962978	>=5%
Pwp2	323.9648892	-0.275194862	0.410836818	-0.669839824	0.502959904	0.703935487	0.15246714	>=5%
Trappc10	4476.687824	-0.610729773	0.161280166	-3.786763053	0.000152623	0.001995127	2.700029351	< 5%
Agpat3	20.03700901	-3.362329614	1.68416068	-1.996442296	0.045885801	0.157114696	0.803783192	>=5%
Rrp1	6674.047345	0.251521716	0.170692694	1.473535338	0.140606743	0.329915693	0.481597026	>=5%
Cstb	11085.5526	0.073771484	0.177780642	0.414957909	0.678172716	0.82917173	0.081355513	>=5%
Pdxk	665.1878211	-0.253625762	0.272223667	-0.93168153	0.351501135	0.571239406	0.243181841	>=5%
Ilvbl	1117.603838	0.28213056	0.219043535	1.288011355	0.19774201	0.406862348	0.390552499	>=5%
2610008E11Rik	320.1621773	0.06276796	0.352279015	0.178176836	0.858584101	0.930724887	0.031178673	>=5%
Plpp2	63.55978181	-3.797060506	1.281896784	-2.962064149	0.003055841	0.021412572	1.669331159	< 5%
Mier2	135.3047373	-0.032660923	0.735258026	-0.044421036	0.964568794	0.984508993	0.006780312	>=5%
Tpgs1	1345.817411	0.498590814	0.251383739	1.983385306	0.047324407	0.1605453	0.794402404	>=5%
Cdc34	6384.655116	0.420641693	0.172724609	2.435331569	0.014878149	0.070372441	1.152597386	>=5%
Gzmm	9.988128107	-2.412123658	2.346404879	-1.028008286	0.30394593	NA	NA	>=5%
Bsg	16002.09644	0.702271183	0.148490813	4.729391454	2.25E-06	6.00E-05	4.222027041	< 5%
Hcn2	35.50982778	-2.848376093	1.386902196	-2.053768536	0.0399981	0.143343273	0.843622683	>=5%
Polrmt	460.8800391	0.211027648	0.378658769	0.557302949	0.577320461	0.760967529	0.118633875	>=5%
Rnf126	2274.726327	0.438018477	0.214170958	2.045181483	0.040836969	0.145174238	0.838110444	>=5%
Fstl3	546.6755625	-0.175267334	0.277050358	-0.63261905	0.526982444	0.723784017	0.140391011	>=5%
Prss57	5010.257524	0.591946679	0.162970672	3.63222825	0.000280984	0.003264251	2.486216507	< 5%
Palm	12970.36841	-0.09098726	0.188987053	-0.481447057	0.630198799	0.797186573	0.098440025	>=5%
Gm40713	9.159708878	-6.157300111	3.029110707	-2.03270884	0.042081948	NA	NA	>=5%
E130317F20Rik	48.28035009	0.613630435	1.152172321	0.532585642	0.594320444	0.773077801	0.111776797	>=5%
Ptbp1	13979.223	-0.251673437	0.140674208	-1.789051743	0.073606483	0.215236086	0.667084913	>=5%
Plppr3	4838.877677	0.104381639	0.245551376	0.425090831	0.670770461	0.82505153	0.083518926	>=5%
Prtn3	64169.99513	1.142172125	0.214170954	5.332992663	9.66E-08	3.82E-06	5.418410251	< 5%
Elane	21945.69531	0.689608906	0.857250076	0.804443097	0.42114112	0.636771326	0.196016502	>=5%
Med16	3071.555847	0.075476915	0.171857225	0.439183833	0.660528338	0.819009203	0.086711218	>=5%
R3hdm4	18260.21246	-0.641595673	0.165588512	-3.874638793	0.000106783	0.001483521	2.828706435	< 5%
Kiss1r	365.0641975	-0.476973439	0.347628368	-1.372078584	0.170038976	0.370907448	0.430734446	>=5%
Arid3a	19343.06426	-0.272867622	0.153572139	-1.776804206	0.07560046	0.219169625	0.659219635	>=5%
Wdr18	1008.035149	0.282399146	0.245841702	1.148703183	0.250678393	0.470530564	0.327412161	>=5%
Tmem259	5868.597779	0.171790587	0.183335442	0.937028786	0.348743751	0.568676498	0.24513472	>=5%
Cnn2	42006.66452	0.388137454	0.128388558	3.023146772	0.002501609	0.018434645	1.73436521	< 5%
Abca7	11064.80644	-0.026447328	0.126613736	-0.208881981	0.834540371	0.917994408	0.037159964	>=5%
Hmha1	38041.64355	-0.026360848	0.140852353	-0.187152341	0.851541191	0.927161515	0.032844603	>=5%
Polr2e	997.8871776	0.526300684	0.24458624	2.15180005	0.031413106	0.120553077	0.918821702	>=5%
Gpx4	16216.28153	0.248462778	0.166960566	1.488152471	0.136710688	0.323732726	0.489813396	>=5%
Sbno2	14770.23266	-0.381770386	0.164372846	-2.32258792	0.0202013	0.087491259	1.058035334	>=5%
Stk11	13862.55962	0.25276474	0.172392245	1.466218737	0.142588706	0.332923102	0.477656067	>=5%
Cbarp	321.9737429	0.718519612	0.400173021	1.79552237	0.072570512	0.213519977	0.670561485	>=5%
Atp5d	8255.646637	0.380595268	0.137284701	2.772306492	0.00556606	0.033927595	1.469446928	< 5%
Midn	15078.80184	-0.23485265	0.135671193	-1.731042854	0.083444121	0.234700304	0.629486348	>=5%
Cirbp	2239.566783	0.178899924	0.17438848	1.025870082	0.304952826	0.527869395	0.277473517	>=5%
1600002K03Rik	230.6339178	0.770715816	0.425021902	1.813355532	0.069777003	0.208240068	0.681435704	>=5%
Mum1	722.0164613	-0.05075033	0.272190985	-0.18645118	0.85209096	0.927602753	0.032637971	>=5%
Ndufs7	1739.341034	0.561287888	0.187100855	2.999921554	0.002700491	0.019497305	1.710025406	< 5%
Gamt	5.208707519	-1.35749838	4.394587942	-0.308902313	0.757395837	NA	NA	>=5%
Dazap1	6774.601373	0.18160286	0.142292325	1.276266026	0.201861495	0.412101784	0.384995505	>=5%
Rps15	33554.69332	0.893355734	0.132705397	6.731871929	1.67E-11	1.56E-09	8.807416175	< 5%
2310011J03Rik	3042.181872	0.384198462	0.161081883	2.385112803	0.017073885	0.077742819	1.109339716	>=5%
Pcsk4	66.63986378	0.424177873	0.96576182	0.439215823	0.660505161	0.819009203	0.086711218	>=5%
Reep6	527.1912749	0.232132628	0.349192285	0.664770209	0.50619748	0.706233785	0.151051511	>=5%
Adamtsl5	12.91375423	1.313829235	2.025943108	0.648502532	0.516659974	0.71612691	0.145010007	>=5%
Mex3d	961.9449267	0.07153879	0.248717919	0.287630221	0.773629809	0.885597098	0.052763815	>=5%
Mbd3	2054.281766	-0.033191384	0.199680306	-0.166222624	0.867981756	0.935361592	0.029020467	>=5%
Uqcr11	2487.065275	0.589617576	0.199371549	2.957380731	0.003102648	0.021657796	1.664385746	< 5%
Tcf3	3056.955361	0.157868178	0.161786289	0.975782185	0.329172415	0.551426197	0.258512605	>=5%
Rexo1	4585.083621	-0.035298725	0.146002839	-0.241767384	0.808960413	0.905293769	0.043210469	>=5%
Klf16	846.3210771	-0.32554272	0.263887368	-1.233642682	0.217336081	0.430979409	0.365543478	>=5%
Abhd17a	3428.141271	0.271271711	0.154076304	1.760632259	0.078300665	0.224062781	0.649630278	>=5%
Adat3	66.20581144	-0.524844668	0.80846714	-0.64918491	0.516218864	0.715781114	0.145219765	>=5%
Scamp4	815.8095094	-0.186706016	0.292962414	-0.637303651	0.523927073	0.721898925	0.141523605	>=5%
Csnk1g2	10301.99927	0.211176339	0.156839956	1.346444774	0.178159119	0.381935307	0.418010193	>=5%
Btbd2	596.0793024	-0.224046847	0.289607035	-0.773623635	0.439153391	0.651530926	0.186064965	>=5%
Mknk2	18041.01863	0.056549076	0.133443505	0.423767918	0.671735078	0.82533147	0.083371595	>=5%
Mob3a	9603.011543	-0.075195031	0.155935367	-0.482219217	0.629650227	0.796729419	0.098689146	>=5%
Izumo4	215.9030884	-0.421341902	0.416858253	-1.010755811	0.312133318	0.535747479	0.271039864	>=5%
Ap3d1	9177.026566	-0.301613123	0.132736444	-2.272270622	0.02307017	0.096434964	1.015765479	>=5%
Dot1l	2229.111779	-0.291112123	0.209914363	-1.386813742	0.165498566	0.364784527	0.437963591	>=5%
Plekhj1	2881.831499	0.253338884	0.182810038	1.38580401	0.165806758	0.365335555	0.43730806	>=5%
Sf3a2	4246.211208	0.337791316	0.169355342	1.994571366	0.046089649	0.157480124	0.802774252	>=5%
Amh	13.899967	-1.540442488	2.274177783	-0.677362385	0.498176058	0.700294136	0.15471951	>=5%
Oaz1	14410.5828	0.435800473	0.15908295	2.739454309	0.006154127	0.036506713	1.437627274	< 5%
Lsm7	513.1498191	0.759421158	0.297481896	2.552831512	0.010685117	0.055130566	1.258607549	>=5%
Sppl2b	525.847775	-0.370062401	0.370912514	-0.997708051	0.318420948	0.540397899	0.267286348	>=5%
Timm13	1727.029366	0.501117379	0.212977387	2.352913551	0.018626964	0.082675255	1.082624458	>=5%
Lmnb2	1338.449081	0.053701478	0.225361854	0.238290007	0.811656171	0.906414117	0.042673339	>=5%
Gadd45b	3915.529115	0.214456433	0.1887943	1.135926417	0.255987361	0.476593148	0.321852206	>=5%
Gng7	207.6316868	0.768153065	0.449691723	1.708177015	0.087603502	0.242232737	0.615767163	>=5%
Slc39a3	706.619542	0.159673642	0.252076302	0.633433767	0.52645042	0.723457035	0.140587256	>=5%
Sgta	5708.84295	0.241563516	0.151782543	1.591510538	0.111494726	0.284431199	0.546022768	>=5%
Thop1	550.6836645	0.116630164	0.297553148	0.391964142	0.695084709	0.83938048	0.076041134	>=5%
Map2k2	6795.353196	0.295912028	0.14922292	1.983019953	0.047365201	0.160641237	0.794142959	>=5%
Zbtb7a	10421.24993	-0.270765782	0.202329578	-1.338241227	0.180817814	0.384918341	0.414631395	>=5%
Pias4	2403.030302	0.155698628	0.167099043	0.931774507	0.351453072	0.571233614	0.243186245	>=5%
Eef2	113524.9742	0.523860496	0.150912984	3.47127519	0.000517993	0.005298386	2.275856412	< 5%
Dapk3	2535.357504	0.343975417	0.202496499	1.698673405	0.089380737	0.24563677	0.609706622	>=5%
Zfr2	99.12015988	-0.227079414	0.731583241	-0.3103945	0.756260976	0.875345827	0.057820334	>=5%
Matk	18.70248466	0.730941423	1.492804373	0.489643142	0.624386443	0.792671872	0.100906553	>=5%
Mrpl54	2186.405061	0.594177057	0.182953033	3.247702679	0.001163408	0.010132066	1.994302003	< 5%
Apba3	1725.915698	-0.035011153	0.211308545	-0.165687352	0.868403	0.935443005	0.028982668	>=5%
Tjp3	1965.74285	-0.159398421	0.352143702	-0.452651632	0.650799614	0.812360428	0.09025124	>=5%
Pip5k1c	17876.18866	-0.070656996	0.174268834	-0.40544826	0.685148043	0.833830624	0.078922158	>=5%
LOC108167825	14.35005165	-0.629311789	2.120670616	-0.296751313	0.766656379	0.881072244	0.05498848	>=5%
Cactin	2214.358182	0.272850655	0.183724131	1.485110603	0.137514528	0.324857194	0.488307511	>=5%
Hmg20b	2525.40693	0.3788813	0.169510651	2.235147462	0.025407669	0.103938257	0.983224569	>=5%
Mfsd12	2101.924257	0.15493026	0.191042339	0.810973426	0.417380931	0.633372321	0.198340919	>=5%
4930404N11Rik	22.07983663	0.297985976	1.55099155	0.192126112	0.847643422	0.925665555	0.033545896	>=5%
Fzr1	3408.602913	0.185357978	0.169594487	1.092948137	0.274416571	0.497835716	0.302913949	>=5%
Dohh	1749.069194	0.718024718	0.20792312	3.453318322	0.000553735	0.005583895	2.253062765	< 5%
Smim24	48.45825558	-2.574153239	1.392478171	-1.848612993	0.064513715	0.197652163	0.704098429	>=5%
Nfic	3215.350438	-0.565286297	0.191561503	-2.950938933	0.003168095	0.021927028	1.65902022	< 5%
Gm16104	174.6619734	0.863315179	0.498274451	1.732609766	0.083165052	0.234274693	0.630274622	>=5%
Celf5	20.04441522	-3.195927396	1.940731639	-1.646764206	0.099606521	0.263835728	0.578666394	>=5%
Ncln	9106.367768	0.018969423	0.173978059	0.109033421	0.913175983	0.959607302	0.017906456	>=5%
S1pr4	5317.993633	-0.51480182	0.15663328	-3.286669472	0.001013798	0.009044424	2.043619077	< 5%
Gna15	2586.273525	0.019298832	0.267699626	0.072091367	0.942529196	0.974409865	0.011258328	>=5%
Gna11	527.9952631	-0.143802232	0.300459188	-0.478608201	0.632217383	0.798626605	0.097656226	>=5%
Aes	19796.11189	0.259174662	0.129134228	2.007017552	0.044747794	0.154125955	0.812124221	>=5%
Tle2	21.50921067	3.019927827	1.603819907	1.882959436	0.059705865	0.187578119	0.726817823	>=5%
Tle6	186.7976089	0.610755515	0.469837852	1.299928288	0.193625549	0.401740935	0.396053913	>=5%
BC025920	43.75673657	1.370767227	1.196185454	1.145948752	0.251816358	0.471700946	0.326333253	>=5%
Sirt6	882.4704912	0.318474525	0.250913368	1.269260888	0.204348031	0.41526289	0.381676878	>=5%
Ankrd24	157.2808562	0.42019645	0.538359026	0.780513431	0.435088725	0.64777955	0.188572766	>=5%
Gm10778	9.635750666	-1.506053735	2.983648689	-0.504769124	0.613721004	NA	NA	>=5%
Zfp433	43.89870797	0.838976766	0.893136477	0.939360095	0.347545894	0.567522812	0.246016677	>=5%
Gm33378	73.68174287	-0.219668989	0.687563247	-0.319489137	0.749355627	0.872094097	0.059436653	>=5%
LOC108167777	15.17390231	1.348028857	1.999997374	0.674015313	0.500301578	0.702310407	0.153470896	>=5%
Zfp873	56.49729038	0.232990659	0.90183817	0.258350851	0.796136145	0.897987847	0.046729541	>=5%
AU041133	35.62865482	2.642688807	1.838771301	1.43720364	0.150660139	0.344930302	0.462268651	>=5%
Zfp938	17.97357515	-4.22840847	2.678803485	-1.578469079	0.114457886	0.289459395	0.538412351	>=5%
Gm4924	55.26033153	-4.621237639	1.203674618	-3.839274809	0.000123398	0.001681596	2.774278357	< 5%
1190007I07Rik	99.31010845	0.35376323	0.644625857	0.548788457	0.583150633	0.765564879	0.116017999	>=5%
Tdg	1123.060092	-0.688969008	0.210681691	-3.270189281	0.001074755	0.009482224	2.023089804	< 5%
Glt8d2	13.40686804	-2.302992685	2.41304193	-0.954393978	0.339884254	0.561747671	0.250458719	>=5%
Hcfc2	1540.409313	-0.072560952	0.201461471	-0.36017285	0.718717877	0.853406843	0.068843879	>=5%
Nfyb	1358.729208	0.427061269	0.205366354	2.079509423	0.037570553	0.137326841	0.86224457	>=5%
Txnrd1	6197.04652	0.188381844	0.188150424	1.001229971	0.31671564	0.53857182	0.268756374	>=5%
Gm38560	28.00737353	0.158742533	1.069313632	0.148452735	0.881985485	0.942875388	0.0255457	>=5%
Chst11	7959.879082	-0.293362366	0.162046977	-1.810353835	0.070240933	0.208776053	0.680319318	>=5%
Slc41a2	48.59485146	-1.603615278	1.0276189	-1.560515555	0.118638097	0.2968149	0.527514302	>=5%
D10Wsu102e	1688.807151	0.142650695	0.183624659	0.77686023	0.437241237	0.65000771	0.187081492	>=5%
A230046K03Rik	2277.831413	-0.747286507	0.183074823	-4.081863879	4.47E-05	0.000728723	3.137437279	< 5%
Appl2	918.2479861	-0.060765223	0.235202252	-0.258353067	0.796134435	0.897987847	0.046729541	>=5%
Nuak1	155.9488444	-4.744770521	1.102527643	-4.303538829	1.68E-05	0.00033005	3.481419864	< 5%
Gm34405	156.9986056	-0.558254963	0.53001294	-1.053285534	0.292210147	0.516048427	0.287309541	>=5%
Ckap4	876.4571095	-5.170646241	0.330040546	-15.66670004	2.56E-55	4.69E-52	51.32923472	< 5%
Platr7	326.19429	-0.094510368	0.362593428	-0.260651078	0.794361596	0.897168732	0.047125871	>=5%
Tcp11l2	15535.51647	-0.717161556	0.129698406	-5.529455442	3.21E-08	1.46E-06	5.836511696	< 5%
Polr3b	1177.090733	-0.286193225	0.256911347	-1.113976585	0.265289232	0.487668148	0.31187561	>=5%
Ric8b	532.1782067	-0.324414619	0.287251793	-1.129373696	0.258740224	0.480092372	0.318675194	>=5%
Tmem263	712.3725874	-0.19057236	0.263394564	-0.723524273	0.469357847	0.677490311	0.169096911	>=5%
Mterf2	121.0048889	-0.6120694	0.564288591	-1.08467442	0.278065881	0.501548446	0.299687111	>=5%
Cry1	3008.030015	-0.041870256	0.172033389	-0.243384475	0.807707569	0.904128189	0.04376999	>=5%
Pwp1	3779.338437	0.022132823	0.15899039	0.139208556	0.889285347	0.946530847	0.023865228	>=5%
Prdm4	1562.726575	-0.451463319	0.246862512	-1.828804686	0.067428873	0.203572509	0.69128087	>=5%
Rtcb	2999.811798	0.301370467	0.163986562	1.837775384	0.06609551	0.200794548	0.697248083	>=5%
Bpifc	46.41286007	-0.772354175	1.203830109	-0.641580709	0.521145462	0.719658379	0.142873614	>=5%
Fbxo7	827.741843	0.396156528	0.241958883	1.637288632	0.101570175	0.267128936	0.573279066	>=5%
1810014B01Rik	97.63786094	-2.905285583	1.18807188	-2.445378628	0.014470014	0.068950102	1.161465089	>=5%
Hsp90b1	45654.22614	0.190111408	0.126714582	1.500312003	0.133533602	0.31892482	0.496311681	>=5%
Ttc41	64.04138761	0.580380486	0.795681719	0.72941287	0.465749148	0.67496295	0.170720066	>=5%
Nt5dc3	637.4959244	-0.807047147	0.271205908	-2.975772736	0.002922514	0.020662649	1.684814005	< 5%
Parpbp	323.2894074	-1.626046838	0.386931355	-4.202416832	2.64E-05	0.000472145	3.325924924	< 5%
Gm6653	10.14205883	-1.761374612	2.122873329	-0.829712535	0.406701332	NA	NA	>=5%
Nup37	273.0941992	-0.249235356	0.393310015	-0.633686778	0.526285255	0.723457035	0.140587256	>=5%
Ccdc53	879.7217673	0.032446585	0.2351708	0.137970296	0.890263893	0.947071981	0.023617012	>=5%
Dram1	878.369045	-1.473295204	0.349587072	-4.214386981	2.50E-05	0.00045288	3.344016466	< 5%
Gnptab	1622.02377	-0.496816045	0.225116051	-2.206933011	0.02731874	0.108977832	0.962661838	>=5%
Chpt1	1908.414209	0.110223466	0.179688227	0.613415068	0.539601926	0.732557139	0.135158495	>=5%
Arl1	1991.423922	-0.133214691	0.181207624	-0.735149483	0.462248461	0.671589193	0.172896301	>=5%
Utp20	470.40013	-0.814692984	0.308500599	-2.64081492	0.008270689	0.045552685	1.341486022	< 5%
Ano4	13.48359558	-1.896401498	1.945715685	-0.974654988	0.329731428	0.551755686	0.258253183	>=5%
Gas2l3	709.2807138	-0.824706677	0.28919373	-2.851744671	0.004348001	0.027907644	1.554276818	< 5%
Scyl2	3471.044189	-0.385255087	0.161420702	-2.386652287	0.017002564	0.077513681	1.110621639	>=5%
1500026H17Rik	10.4534639	0.555574546	2.051478087	0.27081671	0.786532007	NA	NA	>=5%
Actr6	360.5934175	-0.378393069	0.339698127	-1.11390979	0.265317889	0.487668148	0.31187561	>=5%
Gm30963	66.42908373	-0.198989081	0.798509173	-0.249200745	0.803205503	0.901525666	0.045021905	>=5%
Uhrf1bp1l	8460.252831	-0.184963094	0.139729854	-1.323719221	0.185596312	0.391022462	0.407798294	>=5%
Gm4184	53.31067578	1.163720485	0.829471467	1.402966264	0.160626899	0.35822924	0.445838968	>=5%
Apaf1	5341.418097	-0.604851776	0.192847811	-3.136420238	0.00171024	0.013747241	1.861784442	< 5%
Ikbip	286.2777747	-0.084514403	0.369057432	-0.229000681	0.818868387	0.909798639	0.041054717	>=5%
Slc25a3	9481.171653	0.203546818	0.130255432	1.562674312	0.118129219	0.296061068	0.528618699	>=5%
Tmpo	5652.942378	-0.579715248	0.141761004	-4.089384458	4.33E-05	0.000711827	3.147625419	< 5%
Nedd1	567.548795	-0.246286696	0.308310284	-0.798827381	0.424390511	0.639199929	0.194363282	>=5%
Cfap54	117.6488494	0.54451862	0.666938103	0.81644551	0.414245377	0.631252125	0.199797147	>=5%
Gm40740	73.34803931	1.521925272	0.709232336	2.14587688	0.031882803	0.121954571	0.913801917	>=5%
Gm40741	84.06890497	1.393615036	0.695847014	2.002760676	0.045202983	0.155269736	0.808913185	>=5%
Cdk17	2743.917472	-0.111286685	0.181704639	-0.612459236	0.540233961	0.733084921	0.134845713	>=5%
Elk3	777.8145882	0.310282204	0.280129256	1.10763941	0.268017576	0.490454971	0.309400859	>=5%
Gm17745	169.9164634	0.922961226	0.611240275	1.50998104	0.131048262	0.314913242	0.501809077	>=5%
Lta4h	30207.66263	0.568045445	0.128439868	4.422656729	9.75E-06	0.000212847	3.671933326	< 5%
Hal	1105.088977	0.282641763	0.23299615	1.213074824	0.225101215	0.44042437	0.356128658	>=5%
Amdhd1	11.30008403	-3.125849563	2.9907177	-1.045183758	0.295938049	0.519835349	0.284134191	>=5%
Ccdc38	6.698527053	0.545061042	2.970839385	0.183470384	0.854428955	NA	NA	>=5%
Snrpf	2182.226541	0.121537743	0.208375265	0.583263773	0.559715746	0.747349596	0.126476196	>=5%
Metap2	7427.349207	0.083713048	0.133361207	0.627716638	0.530189584	0.725560505	0.139326366	>=5%
Vezt	319.7437603	0.078637527	0.400890369	0.196157187	0.844487137	0.923475711	0.034574523	>=5%
Fgd6	266.0476325	-0.192312974	0.629971503	-0.305272498	0.760158621	0.877390171	0.056807235	>=5%
Nr2c1	392.2099804	-0.453031986	0.342864565	-1.321314688	0.186396458	0.391679708	0.407068927	>=5%
Ndufa12	2106.261885	0.257262143	0.206827096	1.243851254	0.213554313	0.426935777	0.36963745	>=5%
Tmcc3	143.4717591	-0.307320661	0.691996144	-0.444107476	0.656964882	0.816641637	0.087968481	>=5%
Cep83os	151.5696539	-0.171357008	0.491684311	-0.348510221	0.727457039	0.859236824	0.065887119	>=5%
Cep83	1890.373307	0.581455617	0.21121305	2.752934143	0.005906378	0.035469887	1.450140199	< 5%
Plxnc1	6080.391773	-0.856275688	0.196881649	-4.349189947	1.37E-05	0.0002811	3.55113899	< 5%
Cradd	184.2716607	0.253469562	0.469997353	0.539299978	0.589679884	0.76998481	0.113517842	>=5%
Socs2	545.0681202	-0.0006021	0.290925412	-0.002069603	0.998348697	0.999863779	5.92E-05	>=5%
Mrpl42	1098.14742	-0.135205543	0.257228758	-0.525623746	0.599149655	0.776673464	0.109761533	>=5%
Ube2n	3413.870625	0.131716924	0.171193538	0.769403596	0.441653755	0.653696443	0.184623878	>=5%
Nudt4	8698.000921	-0.831953677	0.14069771	-5.913057682	3.36E-09	1.88E-07	6.725272484	< 5%
4732465J04Rik	140.3576242	2.035628735	0.656158357	3.102343684	0.001919949	0.015028285	1.82309058	< 5%
Eea1	2337.501537	-1.397574178	0.284390071	-4.914286112	8.91E-07	2.67E-05	4.574084153	< 5%
Gm40747	9.319426787	-1.883566683	3.213525038	-0.586137236	0.557783295	NA	NA	>=5%
Btg1	25224.66385	-0.357063338	0.150801061	-2.367777356	0.017895301	0.080424424	1.09461204	>=5%
Atp2b1	5208.423368	-0.876153541	0.216394039	-4.048880196	5.15E-05	0.000814592	3.08905986	< 5%
Poc1b	1292.731704	-0.539685201	0.205310827	-2.628625137	0.008573081	0.046724496	1.330455376	< 5%
Galnt4	1835.935734	-0.937398333	0.229418321	-4.085978518	4.39E-05	0.000719584	3.142918398	< 5%
Dusp6	1517.950782	-0.569448807	0.227132205	-2.507124895	0.01217177	0.060773631	1.216284816	>=5%
Gm34921	17.92540137	-0.375204369	1.758239802	-0.213397722	0.831016757	0.915903424	0.038150318	>=5%
Gm35035	75.59383837	-0.067301293	0.697000878	-0.096558405	0.92307709	0.964369247	0.015756647	>=5%
Gm34983	18.66406021	-2.292463559	1.931568823	-1.186840216	0.235290652	0.452325736	0.344548701	>=5%
Tmtc3	265.9020745	-0.721931609	0.576678086	-1.251879733	0.210613691	0.422912029	0.373749962	>=5%
Cep290	141.2202572	-1.312533146	0.551288943	-2.380844313	0.01727301	0.07837676	1.105812693	>=5%
4930430F08Rik	77.38284616	0.661130274	0.807227029	0.819014045	0.4127784	0.63015048	0.200555729	>=5%
Mettl25	405.4460049	-0.192412698	0.323361673	-0.595038663	0.551817627	0.740428857	0.130516664	>=5%
Ccdc59	1105.864501	0.289965553	0.233836959	1.24003303	0.214963177	0.428491042	0.368058253	>=5%
Ppp1r12a	12439.15483	-0.551256416	0.164809629	-3.344807088	0.000823398	0.007626236	2.117689776	< 5%
Pawr	41.46001587	1.718686168	4.520388638	0.380207612	0.703791309	0.844585116	0.073356576	>=5%
E2f7	846.4439157	-1.473723325	0.299817762	-4.915396996	8.86E-07	2.66E-05	4.575533141	< 5%
Csrp2	14.11184957	-6.794629222	2.740704213	-2.479154514	0.013169424	0.06430426	1.191760256	>=5%
Zdhhc17	403.520357	-0.184894127	0.333182418	-0.554933624	0.578940062	0.761840707	0.118135826	>=5%
Osbpl8	9020.913315	-0.754872753	0.175801442	-4.293893982	1.76E-05	0.000341477	3.46663915	< 5%
Bbs10	43.83783801	-0.639343182	0.988213147	-0.646968909	0.517652066	0.717071282	0.14443767	>=5%
Nap1l1	6746.099021	0.082006735	0.180882167	0.453371034	0.65028159	0.81231495	0.090275554	>=5%
Phlda1	3529.765619	0.731466417	0.212803679	3.43728276	0.000587582	0.005874446	2.23103311	< 5%
Krr1	1837.3564	-0.666768174	0.196008	-3.401739593	0.000669584	0.006496939	2.187291192	< 5%
Glipr1	22335.33438	0.088875998	0.178444887	0.498058529	0.618442789	0.788768017	0.103050708	>=5%
LOC108167756	158.2437106	-0.507578429	0.547370699	-0.927302886	0.353769296	0.573256306	0.241651159	>=5%
Gm3942	402.5427618	0.629553036	0.376706736	1.671201961	0.094681793	0.255074539	0.59333289	>=5%
Atxn7l3b	4979.672672	-0.957474204	0.149673727	-6.397076004	1.58E-10	1.22E-08	7.911942828	< 5%
Gm26596	11.66300405	-3.233485725	2.52436285	-1.280911627	0.200224708	0.409907418	0.387314222	>=5%
Tbc1d15	4400.735733	-0.269157856	0.147944145	-1.81932077	0.068862506	0.206298249	0.685504459	>=5%
Gm8942	33.85858137	1.010939958	0.942671599	1.072420087	0.28353139	0.506450613	0.295462899	>=5%
Rab21	5346.712379	-0.02510818	0.146854667	-0.170972978	0.864245013	0.933095555	0.030073879	>=5%
Tmem19	2145.671466	0.023078551	0.186374515	0.123828901	0.901450749	0.954070678	0.020419451	>=5%
Thap2	187.0644628	0.074951178	0.549995283	0.136276038	0.891603066	0.947868204	0.023252045	>=5%
Zfc3h1	1978.47624	-0.75211883	0.208074931	-3.614653753	0.000300749	0.003440926	2.463324703	< 5%
Cnot2	3183.977988	-0.087044426	0.166975004	-0.521302133	0.602156315	0.778879139	0.108529928	>=5%
Rab3ip	245.5837364	0.537552451	0.404854247	1.327767844	0.184254813	0.389410443	0.409592406	>=5%
4933412E12Rik	26.76870104	2.228538079	1.404741758	1.58643969	0.112639603	0.285987853	0.543652413	>=5%
Cct2	10362.24821	0.351033854	0.129857313	2.703227465	0.006866974	0.039476641	1.403659807	< 5%
Frs2	1376.138083	-0.51215413	0.219811706	-2.329967494	0.019807869	0.086370114	1.063636505	>=5%
Yeats4	2925.165249	0.047891003	0.188859445	0.253580133	0.799819947	0.899928886	0.045791808	>=5%
Gm31963	26.74012938	-1.30040164	1.76169123	-0.738155255	0.46042011	0.670342854	0.173703016	>=5%
Lyz2	529933.784	0.981819436	0.125646268	7.814155179	5.53E-15	8.56E-13	12.06763118	< 5%
Lyz1	961.8952993	0.662982329	1.100844646	0.602248765	0.54700856	0.736953462	0.132559937	>=5%
Cpsf6	3911.315372	-0.115101255	0.179827457	-0.640064967	0.522130364	0.720553373	0.142333844	>=5%
Mdm2	12194.56678	0.096320976	0.129798447	0.742081117	0.45803819	0.668619086	0.17482123	>=5%
Slc35e3	327.6533621	-0.589523349	0.377974967	-1.559688868	0.118833424	0.297187739	0.526969112	>=5%
Nup107	1636.427884	-0.493591323	0.258676729	-1.908139651	0.056373169	0.181010948	0.742295157	>=5%
Rap1b	23669.2452	-0.255094826	0.149583209	-1.705370729	0.088125304	0.243178101	0.614075537	>=5%
Gm40773	11.78275733	0.331317869	2.065059001	0.160439904	0.872534558	0.93772403	0.027924955	>=5%
Gm32605	14.72309111	-6.13096424	2.475662701	-2.476494167	0.013267979	0.064636534	1.189521942	>=5%
Mdm1	909.5426044	-1.28367517	0.250403954	-5.126417332	2.95E-07	1.02E-05	4.992970619	< 5%
Dyrk2	790.0680514	0.380259109	0.353983716	1.074227689	0.282720645	0.505894191	0.295940308	>=5%
Cand1	2590.223868	-0.212711992	0.199413067	-1.06669034	0.286111691	0.509830063	0.292574559	>=5%
Helb	1115.527413	-0.06846113	0.25469349	-0.268798114	0.788085045	0.893708266	0.048804225	>=5%
Irak3	6178.562037	0.269149538	0.159968746	1.682513272	0.092469354	0.250901632	0.600496514	>=5%
Gm38500	907.2373857	0.188607218	0.239736063	0.786728605	0.431440755	0.644672184	0.190661068	>=5%
Tmbim4	2445.711131	0.253330515	0.183292885	1.382107744	0.166938621	0.366762122	0.435615524	>=5%
Gm40782	8.286256302	-3.343786282	2.847856594	-1.174141384	0.2403384	NA	NA	>=5%
Llph	1079.304476	0.258843422	0.223436582	1.15846483	0.246674396	0.465674734	0.331917325	>=5%
Hmga2	100.9921733	1.467823782	0.825580714	1.777928866	0.075415539	0.21901552	0.659525109	>=5%
Gm40783	45.8610312	4.455972703	1.440252165	3.093883704	0.001975549	0.015388425	1.81280584	< 5%
9230105E05Rik	238.191119	3.515741465	0.69196919	5.080777464	3.76E-07	1.25E-05	4.901932652	< 5%
Lemd3	1162.222174	-0.940152507	0.215783297	-4.35692902	1.32E-05	0.000275281	3.560223997	< 5%
Gm35235	10.48696419	3.522167399	2.40271946	1.465908716	0.142673157	NA	NA	>=5%
Tbc1d30	29.83979706	-5.102756052	1.643090987	-3.105583374	0.001899041	0.01490097	1.826785472	< 5%
Gns	17595.89578	-0.420855272	0.15482062	-2.71834122	0.006561014	0.03816209	1.418367844	< 5%
Rassf3	13389.05545	-0.526461	0.129881735	-4.053387488	5.05E-05	0.000805004	3.094201947	< 5%
Gm40787	49.50395163	0.433781021	0.807641938	0.537095711	0.591201503	0.770952224	0.112972534	>=5%
LOC108167786	16.19772662	1.347729028	1.477606021	0.912103097	0.361714448	0.5807064	0.236043388	>=5%
Gm35696	12.48396582	-3.152454429	1.958064789	-1.609984739	0.107401188	0.277462075	0.556796371	>=5%
Tbk1	3138.970351	-0.135639879	0.18859129	-0.719226636	0.47200129	0.679712167	0.167674956	>=5%
Xpot	2182.967858	-0.414104459	0.18748762	-2.208702948	0.027195309	0.108552918	0.964358497	>=5%
BC048403	428.5876813	0.36511159	0.326855978	1.117041187	0.263976715	0.486119692	0.313256786	>=5%
Tmem5	794.3513246	0.408131568	0.266395584	1.532050805	0.125509898	0.306480989	0.513596459	>=5%
A130077B15Rik	37.70807372	-0.060269701	0.993876664	-0.060641027	0.951645099	0.97940436	0.009037967	>=5%
Ppm1h	3589.184561	-0.140863515	0.167420389	-0.841376109	0.400137265	0.61901206	0.20830089	>=5%
Mon2	3767.132513	-0.452135401	0.1771265	-2.55261296	0.010691823	0.055143004	1.258509581	>=5%
Usp15	4773.841405	0.196342253	0.158470889	1.238979942	0.215352926	0.428735347	0.36781071	>=5%
Xrcc6bp1	195.9062562	-0.011972234	0.471877343	-0.025371495	0.979758647	0.991108098	0.003878976	>=5%
Ctdsp2	8088.49302	-0.157738394	0.154521486	-1.020818514	0.307340431	0.530357456	0.275431321	>=5%
Avil	430.7790095	-0.182460342	0.412280825	-0.442563249	0.658081672	0.817475752	0.08752512	>=5%
Tsfm	511.0678739	0.248161447	0.303137834	0.818642277	0.412990539	0.63015048	0.200555729	>=5%
Mettl1	177.6302149	-0.462462584	0.589938173	-0.783917037	0.433088792	0.64578474	0.189912222	>=5%
9-Mar	212.9167648	-0.603559333	0.438948929	-1.375010379	0.169128227	0.369760487	0.432079499	>=5%
Cdk4	4350.472742	-0.203619711	0.169101495	-1.204127211	0.228540414	0.444984921	0.351654706	>=5%
Tspan31	4614.91556	0.390118213	0.143303231	2.7223267	0.006482402	0.037807632	1.422420522	< 5%
A730063M14Rik	75.53327659	0.167226868	0.728367947	0.229591195	0.818409449	0.909701307	0.041101182	>=5%
Agap2	2733.183708	-0.114637929	0.230812265	-0.496671741	0.619420554	0.789544399	0.102623443	>=5%
Os9	22500.17151	0.428703779	0.122632349	3.495845781	0.000472562	0.004939963	2.306276273	< 5%
LOC108167763	17.00589848	-4.142064185	1.75350564	-2.362161883	0.018168707	0.081322066	1.089791596	>=5%
LOC108167762	7.516918454	-0.52630008	2.485990757	-0.21170637	0.832336118	NA	NA	>=5%
B4galnt1	16233.26809	0.129553781	0.130746073	0.990880858	0.32174376	0.543665217	0.264668452	>=5%
Arhgef25	46.42880857	-2.802046864	1.319086943	-2.124232128	0.033650738	0.12712611	0.895765241	>=5%
Dtx3	3476.554721	-0.124437957	0.159316365	-0.781074544	0.434758653	0.647522547	0.188745105	>=5%
F420014N23Rik	18.01379297	-1.621679651	1.974508256	-0.821308113	0.411470787	0.62926501	0.201166416	>=5%
Pip4k2c	5635.450222	-0.223402855	0.150616459	-1.483256588	0.138006252	0.32530045	0.487715335	>=5%
Kif5a	12.8902242	-0.972759743	2.271952858	-0.428160179	0.668534506	0.824029749	0.084057109	>=5%
Dctn2	9197.210618	0.078357993	0.157631958	0.497094588	0.619122351	0.789321046	0.102746317	>=5%
Mbd6	8915.950598	-0.229512464	0.16012831	-1.43330348	0.151771128	0.346485145	0.460315381	>=5%
Gm20492	41.12729932	-1.058678365	0.915616978	-1.156245887	0.247580595	0.466875098	0.330799289	>=5%
Ddit3	1380.370916	0.144584216	0.232645319	0.621479153	0.534284407	0.728631566	0.137492018	>=5%
Mars	2787.270271	0.006705398	0.162020546	0.041386099	0.966988095	0.985475647	0.006354104	>=5%
Arhgap9	14320.43589	0.008727719	0.149443616	0.058401416	0.953428887	0.979917264	0.008810591	>=5%
R3hdm2	6694.818612	-0.172004669	0.136347403	-1.26151775	0.207122369	0.418845282	0.377946372	>=5%
Shmt2	3210.744923	0.035398074	0.166500522	0.212600376	0.831638678	0.916095788	0.038059114	>=5%
Lrp1	3278.66342	-0.224488172	0.256386914	-0.875583582	0.381256454	0.599741092	0.222036194	>=5%
Gm40802	36.85722988	-4.471157753	1.561694825	-2.86301631	0.00419629	0.027151094	1.566212671	< 5%
Stat6	19476.04095	-0.47679944	0.17183952	-2.774678616	0.005525628	0.033777376	1.471374093	< 5%
Nab2	4720.658621	-0.385478746	0.230257515	-1.674120156	0.094106987	0.25389899	0.595339026	>=5%
1700012D01Rik	53.77012907	0.175527042	0.784483005	0.223748686	0.82295286	0.91173262	0.040132507	>=5%
Tmem194	1213.580456	-0.744344259	0.217725505	-3.418727898	0.000629146	0.006193519	2.20806256	< 5%
Myo1a	27.42210024	2.619119767	1.294010144	2.024033412	0.042966714	0.149881442	0.824252136	>=5%
Zbtb39	777.4985452	-0.565036065	0.243193169	-2.323404345	0.020157441	0.087360253	1.058686117	>=5%
Prim1	874.8583553	0.03385285	0.296168105	0.114302821	0.908997747	0.958029891	0.01862094	>=5%
Naca	12666.58169	0.515665199	0.153611316	3.356947997	0.000788079	0.007400567	2.130735034	< 5%
Ptges3	3977.560151	0.122198175	0.154753328	0.789631964	0.429742735	0.643377693	0.191534001	>=5%
Atp5b	27379.28767	0.246477648	0.139028367	1.772858684	0.076252126	0.220411742	0.656765273	>=5%
Baz2a	9227.981487	-0.605503427	0.193597836	-3.127635303	0.001762187	0.014041709	1.852580032	< 5%
Rbms2	1009.554968	0.630868155	0.250709041	2.516335881	0.011858211	0.059508936	1.225417812	>=5%
Spryd4	183.7555184	0.298557872	0.491894789	0.606954736	0.543880952	0.735006361	0.133708902	>=5%
Gm26847	9.383861558	-0.776579827	2.673649054	-0.290456904	0.771466716	NA	NA	>=5%
Timeless	1090.695801	-0.468158022	0.267406472	-1.750735569	0.07999147	0.227887857	0.642278815	>=5%
Stat2	1448.58117	-0.435527527	0.199776644	-2.180072301	0.029252103	0.114187295	0.942382214	>=5%
Il23a	263.5124562	0	4.660804159	0	1	1	0	>=5%
Pan2	1103.788969	-0.456169955	0.226305929	-2.015722507	0.043829001	0.151734866	0.818914615	>=5%
Cnpy2	1600.905432	0.279769949	0.187937724	1.488631141	0.136584527	0.323553344	0.490054108	>=5%
Cs	12792.03676	-0.081492473	0.133638383	-0.60979841	0.541995355	0.733923457	0.134349232	>=5%
Coq10a	686.3619754	-0.844618604	0.266400803	-3.1704807	0.001521869	0.012504022	1.902950274	< 5%
Ankrd52	4722.504891	-0.997495236	0.206353304	-4.833919383	1.34E-06	3.83E-05	4.417096886	< 5%
Nabp2	2835.315694	0.601807327	0.165222686	3.642401305	0.000270107	0.003169431	2.499018664	< 5%
Rnf41	2504.996815	0.075360788	0.185234075	0.406840848	0.684124883	0.833138329	0.079282885	>=5%
Smarcc2	8340.271243	-0.229439329	0.152560065	-1.503927841	0.132599948	0.317541226	0.498199883	>=5%
Myl6	45329.16434	0.619321121	0.140148984	4.419019717	9.91E-06	0.000215726	3.666097494	< 5%
Myl6b	397.2811962	1.25971005	0.347688996	3.623094393	0.0002911	0.003363497	2.473209014	< 5%
A430046D13Rik	380.3973031	0.039097406	0.358621493	0.109021368	0.913185542	0.959607302	0.017906456	>=5%
Esyt1	15375.30789	-0.309117799	0.142065076	-2.175888742	0.029563581	0.115141895	0.938766626	>=5%
Zc3h10	1197.909797	-0.161474642	0.211625853	-0.76301945	0.445451797	0.657031633	0.182413721	>=5%
Rpl41	34430.95142	0.825528484	0.135058444	6.112379632	9.82E-10	6.15E-08	7.211371969	< 5%
Pa2g4	6000.068064	-0.077613199	0.156474027	-0.496013304	0.619885025	0.789822736	0.102470369	>=5%
Rps26	25407.49594	0.704825653	0.16270265	4.331986328	1.48E-05	0.0002992	3.52403909	< 5%
Suox	424.4815715	1.031573515	0.381006566	2.707495372	0.006779302	0.039042573	1.408461572	< 5%
Rab5b	10359.61458	-0.396465806	0.144869259	-2.736714534	0.006205612	0.03669343	1.435411684	< 5%
Cdk2	4238.6054	-0.235583341	0.155249301	-1.517451859	0.129152639	0.31222833	0.505527694	>=5%
Pmel	167.3400936	-1.284782518	0.500050552	-2.569305267	0.010190265	0.053284084	1.273402493	>=5%
Dgka	2742.962979	-0.104676975	0.170991169	-0.612177671	0.540420213	0.733188143	0.134784567	>=5%
Pym1	1695.602954	0.560828544	0.22340569	2.510359263	0.012060839	0.060360619	1.219246317	>=5%
Mmp19	6932.685113	-0.92070042	0.195428771	-4.711181546	2.46E-06	6.51E-05	4.186735271	< 5%
Tmem198b	523.5819815	-0.016781395	0.288989517	-0.058069216	0.953693495	0.98010262	0.00872845	>=5%
Dnajc14	6071.432279	-0.219036076	0.142041139	-1.542060828	0.123058813	0.302973913	0.518594765	>=5%
Ormdl2	1191.346878	0.147149014	0.211632734	0.695303659	0.486865022	0.691894861	0.159959895	>=5%
Sarnp	2616.292515	0.104770615	0.18717473	0.559747646	0.575651578	0.759703846	0.119355675	>=5%
Gdf11	47.04948659	-1.371022648	1.018844564	-1.345664193	0.178410839	0.382219617	0.417687028	>=5%
Cd63	43486.44185	0.129550447	0.210472142	0.615523014	0.538209376	0.731652415	0.13569519	>=5%
Rdh5	32.64596136	-2.807699892	1.65325578	-1.698285242	0.089453939	0.24563677	0.609706622	>=5%
Bloc1s1	2397.202976	0.501836736	0.194380063	2.581729466	0.009830661	0.05180468	1.285631006	>=5%
Tespa1	395.8771712	1.196787776	0.376662421	3.177348499	0.001486283	0.012293439	1.910326606	< 5%
Pisd-ps1	566.418836	-0.122468195	0.317913842	-0.38522448	0.700071108	0.842566361	0.074395884	>=5%
Sfi1	424.6173414	-0.540296023	0.361943238	-1.492764519	0.135498838	0.322052655	0.492073116	>=5%
Gm33862	37.26538991	-0.125359465	0.909787861	-0.137789775	0.890406565	0.947145267	0.023583407	>=5%
Eif4enif1	3602.249426	-0.282790643	0.152724068	-1.85164425	0.064076924	0.196642476	0.706322665	>=5%
Drg1	1898.697891	-0.245306971	0.200319963	-1.224575759	0.220735106	0.435198365	0.361312745	>=5%
Patz1	1374.480676	0.05033384	0.236214825	0.213085016	0.831260652	0.916035109	0.038087881	>=5%
Gm11944	17.14328935	-0.151300183	2.166566932	-0.069834068	0.944325731	0.975470439	0.010785887	>=5%
Pik3ip1	475.8369486	-0.170305224	0.341723774	-0.498371016	0.618222562	0.788744075	0.10306389	>=5%
Limk2	3321.797539	-0.11750866	0.175210654	-0.670670745	0.502430304	0.703424344	0.152782606	>=5%
Rnf185	2592.577714	-0.168923425	0.165459604	-1.020934547	0.30728545	0.530333869	0.275450636	>=5%
8430429K09Rik	150.8647196	-0.063289224	0.519463137	-0.121835832	0.903029035	0.954403403	0.020268021	>=5%
Inpp5j	1662.218188	0.205839202	0.196831844	1.045761689	0.295671073	0.519650817	0.284288385	>=5%
Selm	986.4401777	0.327021339	0.258880503	1.263213469	0.206512473	0.418048499	0.378773332	>=5%
Smtn	1105.252973	-0.197047016	0.225074181	-0.875475877	0.38131503	0.599741092	0.222036194	>=5%
Tug1	4985.955459	-0.20983569	0.173836221	-1.207088425	0.227398092	0.443566222	0.353041533	>=5%
Morc2a	987.4789502	-0.014457425	0.310120282	-0.046618766	0.962817075	0.983342795	0.00729506	>=5%
Osbp2	10.47134889	-0.121018855	3.152871042	-0.0383837	0.969381757	NA	NA	>=5%
4921536K21Rik	12.42684347	0.020187522	1.758193114	0.011481971	0.990838914	0.995934083	0.001769405	>=5%
Dusp18	903.4936745	-1.170321765	0.272913715	-4.288248263	1.80E-05	0.000349212	3.456910287	< 5%
Slc35e4	458.0652349	-0.981204232	0.308353968	-3.182071045	0.001462259	0.012133823	1.916002338	< 5%
Tcn2	29846.05671	0.389846621	0.120205897	3.243157214	0.00118213	0.010218854	1.990597812	< 5%
Pes1	3437.109777	0.152495037	0.198852405	0.766875498	0.443155543	0.654951733	0.183790704	>=5%
Sec14l4	380.2203929	6.924704566	0.549861352	12.59354662	2.29E-36	2.10E-33	32.67756037	< 5%
Mtfp1	73.33945848	-0.28713256	0.819925644	-0.350193414	0.726193549	0.858360025	0.066330516	>=5%
Sec14l2	51.83084376	3.260117112	1.234280489	2.641309767	0.008258617	0.045519909	1.341798613	< 5%
Rnf215	404.0007006	0.229865417	0.363842619	0.631771554	0.527536164	0.723936486	0.140299535	>=5%
Mir3060	8.485673252	-0.129713991	2.974590049	-0.043607351	0.965217392	NA	NA	>=5%
Ccdc157	62.28331958	0.091607945	0.78029482	0.117401708	0.90654173	0.956547223	0.019293585	>=5%
Sf3a1	3048.673516	-0.034889548	0.169161785	-0.206249586	0.836595957	0.918734303	0.036810068	>=5%
Tbc1d10a	586.0628067	0.267455465	0.315298932	0.848259976	0.396293202	0.615438644	0.210815237	>=5%
Gatsl3	48.09534935	-0.920986529	0.920758853	-1.000247269	0.317190859	0.539237062	0.268220266	>=5%
Osm	1647.178703	-0.199730456	0.264400942	-0.755407506	0.450004511	0.661631876	0.17938358	>=5%
Lif	353.9913424	-1.456902998	0.427897106	-3.404797504	0.000662131	0.006453895	2.190178098	< 5%
Mtmr3	23480.01365	-0.332975908	0.137169243	-2.427482283	0.015204029	0.071413877	1.146217389	>=5%
Ascc2	3161.36266	0.285104225	0.182958201	1.558302519	0.119161552	0.297449955	0.526586092	>=5%
Uqcr10	2671.05122	0.245312894	0.169939783	1.443528349	0.148871692	0.342484931	0.465358532	>=5%
Zmat5	634.6931569	0.419668749	0.320370589	1.309947803	0.190213494	0.397294277	0.400887691	>=5%
Nf2	2212.31909	-0.743651486	0.197462332	-3.766042246	0.000165856	0.002126963	2.672240029	< 5%
Nipsnap1	299.8534096	0.176485895	0.365213034	0.483240956	0.628924658	0.796118376	0.099022351	>=5%
Thoc5	1118.957984	0.170257584	0.221231329	0.769590745	0.441542697	0.653696443	0.184623878	>=5%
Nefh	220.696738	-1.894791061	0.565904404	-3.348252901	0.000813228	0.007570271	2.120888593	< 5%
Ap1b1	4498.126343	-0.178250083	0.144448639	-1.234003206	0.21720171	0.430899421	0.365624089	>=5%
Gas2l1	994.4683412	-0.280330276	0.303590996	-0.923381392	0.355808486	0.575471025	0.239976538	>=5%
Rasl10a	28.2309761	-5.101554951	1.541300107	-3.309903716	0.000933281	0.008480025	2.071602856	< 5%
Ewsr1	15720.07539	0.163270805	0.124649034	1.309844122	0.190248573	0.397302902	0.400878263	>=5%
LOC108167339	26.00187361	-0.07298636	1.10732228	-0.065912482	0.947447503	0.977133734	0.010045993	>=5%
Rhbdd3	252.352809	0.296484335	0.4075742	0.727436463	0.466958624	0.675724029	0.170230637	>=5%
Emid1	1262.299155	-0.134378488	0.359955457	-0.373319768	0.708910465	0.847326224	0.071949352	>=5%
Kremen1	604.3895387	-0.49574074	0.354390857	-1.398853075	0.161857047	0.35972433	0.444030188	>=5%
Znrf3	60.30884349	-0.917363474	0.851079065	-1.077882787	0.281086068	0.504304941	0.297306776	>=5%
Gm11963	256.6142252	-0.285088546	0.421208392	-0.676834915	0.498510703	0.700534416	0.154570524	>=5%
Xbp1	11738.84009	-0.057890963	0.130007863	-0.445288166	0.656111519	0.81619284	0.088207219	>=5%
Ccdc117	665.2257998	-0.58602424	0.309967839	-1.890596913	0.058678173	0.185509396	0.731634088	>=5%
Mrps24	1181.089542	0.13515604	0.220977593	0.611627804	0.540784038	0.733288761	0.134724971	>=5%
Urgcp	704.9846891	-0.294707339	0.285392013	-1.032640456	0.301772188	0.524544938	0.280217299	>=5%
Ube2d-ps	416.2923812	0.39089202	0.310945131	1.257109314	0.208714055	0.420757599	0.375968032	>=5%
Dbnl	16764.97906	0.136542303	0.16105923	0.847776953	0.3965622	0.615707422	0.210625611	>=5%
Polm	157.0433945	-0.439538193	0.540011392	-0.813942446	0.415677923	0.632112241	0.199205799	>=5%
Pold2	699.4296415	-0.395326415	0.260936398	-1.515029785	0.129764862	0.313177576	0.504209341	>=5%
Ykt6	6050.421684	0.069977945	0.161311549	0.433806167	0.664429203	0.821228354	0.085536065	>=5%
Gm40812	1186.004445	-1.516430157	0.278811527	-5.438907678	5.36E-08	2.33E-06	5.6327392	< 5%
Nudcd3	3188.451569	-0.280424919	0.174711661	-1.605072714	0.108477803	0.279287918	0.553947851	>=5%
Rps15a-ps6	445.3760353	0.793142512	0.307249782	2.58142579	0.009839314	0.051807743	1.285605326	>=5%
Ddx56	751.8896297	-0.120496595	0.24684546	-0.488145884	0.625446512	0.793400367	0.100507603	>=5%
Tmed4	1507.496521	-0.038495175	0.207125324	-0.185854506	0.852558859	0.927682432	0.032600668	>=5%
Ogdh	9255.586835	-0.289369964	0.138476311	-2.089671229	0.036647343	0.135262204	0.868823541	>=5%
Zmiz2	3510.678111	0.252661736	0.17407083	1.451488089	0.146643996	0.339261067	0.469465976	>=5%
Ppia	32168.68642	0.160403505	0.125392984	1.279206378	0.20082439	0.410899378	0.386264516	>=5%
H2afv	3121.951378	0.333360197	0.176127011	1.89272614	0.058394298	0.185088298	0.732621038	>=5%
Purb	4871.706988	-0.183453257	0.141857218	-1.293224692	0.195933358	0.40475608	0.392806619	>=5%
Myo1g	10507.76341	-0.247764995	0.133974308	-1.849347082	0.064407711	0.197421631	0.704605265	>=5%
Snhg15	143.1182067	0.261255056	0.50933935	0.51292926	0.608000805	0.783153354	0.106153188	>=5%
Ccm2	4157.0182	0.078908008	0.151820482	0.519745471	0.60324099	0.779210782	0.108345047	>=5%
Tbrg4	3187.028327	0.176997869	0.164392144	1.076680822	0.281622883	0.50491949	0.296777865	>=5%
Tns3	3281.40293	-0.426837211	0.168849884	-2.527909404	0.011474396	0.058197083	1.235098783	>=5%
Hus1	465.0312387	-0.822823342	0.34070359	-2.415070949	0.015732145	0.073251195	1.135185287	>=5%
Gm11992	42.45484004	-4.368850619	1.382598014	-3.159884923	0.001578315	0.012895708	1.889554796	< 5%
Upp1	5079.249735	-0.992330973	0.225050633	-4.409367608	1.04E-05	0.000224049	3.649657597	< 5%
Abca13	5578.046587	-0.860596494	0.258654667	-3.327202651	0.000877226	0.008055039	2.093932364	< 5%
Zpbp	33.76076563	-4.524492089	1.49183593	-3.032834911	0.002422681	0.018006111	1.744580068	< 5%
Gm11998	24.07142516	-3.174177079	1.567693503	-2.024743404	0.042893719	0.149823327	0.824420564	>=5%
Ikzf1	21986.58352	-0.445357206	0.168165709	-2.648323541	0.008089207	0.044875171	1.347993881	< 5%
Fignl1	537.5925543	-0.52030303	0.321331256	-1.619210768	0.105401922	0.274006576	0.562239014	>=5%
Ddc	9.890180497	-0.807347563	2.218060333	-0.363988098	0.715866897	NA	NA	>=5%
Grb10	74.87350041	-9.092749465	1.624389206	-5.597642138	2.17E-08	1.04E-06	5.98263813	< 5%
Sec61g	2664.462714	0.13824019	0.188033499	0.735189159	0.4622243	0.671589193	0.172896301	>=5%
Eldr	53.13720079	-2.951134337	1.30234135	-2.266022144	0.023450027	0.097704642	1.010084801	>=5%
Fbxo48	43.65594383	-2.309797317	1.040781693	-2.219290878	0.026466942	0.106740852	0.971669335	>=5%
Plek	42325.09265	-0.462480164	0.158003315	-2.927028238	0.003422178	0.023183226	1.63482613	< 5%
Ppp3r1	10221.93346	-0.330826755	0.149925624	-2.206605815	0.02734161	0.109035182	0.962433345	>=5%
Pno1	742.8617467	0.202296443	0.24597739	0.822418851	0.410838554	0.628735781	0.201531824	>=5%
Wdr92	415.4210816	-0.190913216	0.33249301	-0.574187157	0.565841159	0.752247614	0.123639181	>=5%
C1d	1490.012822	0.086695149	0.208780091	0.415246245	0.677961648	0.829014448	0.081437901	>=5%
Etaa1	264.5173401	-0.288914344	0.411922436	-0.701380451	0.483065619	0.688171496	0.16230332	>=5%
Etaa1os	28.01286447	1.891609082	1.102603505	1.715584136	0.086238184	0.239733229	0.620271766	>=5%
Meis1	118.4281215	-0.198017344	0.630799261	-0.313914991	0.753585605	0.874440748	0.058269613	>=5%
Spred2	2495.950917	-0.46273083	0.274164154	-1.687787491	0.09145203	0.249303399	0.603271801	>=5%
Gm39603	49.25940144	-0.626316817	0.841555307	-0.744237262	0.456732949	0.667320836	0.175665315	>=5%
Actr2	33031.75852	-0.282611598	0.126543548	-2.233314952	0.025528182	0.104231958	0.981999105	>=5%
Rab1a	13941.9876	-0.177280277	0.147943756	-1.198295089	0.230802158	0.44789226	0.348826443	>=5%
Cep68	505.9786771	-0.817348348	0.387285236	-2.110455737	0.03481912	0.130274859	0.885139387	>=5%
Slc1a4	17.49521742	0.789156274	1.693650691	0.465949843	0.641251403	0.805375625	0.094001519	>=5%
Sertad2	1615.268926	-0.040638366	0.235520814	-0.172546811	0.863007663	0.932763271	0.030228563	>=5%
Aftph	3788.291144	0.009543912	0.156945507	0.060810356	0.951510242	0.979400633	0.00903962	>=5%
LOC108167886	38.57960842	1.716789728	1.007290708	1.704363709	0.088313159	0.243434835	0.613617275	>=5%
Peli1	1870.675664	-0.695877993	0.182283533	-3.817558181	0.000134779	0.001813583	2.741462573	< 5%
Vps54	3217.426229	-0.304320077	0.194903449	-1.561388877	0.118432025	0.29647268	0.528015321	>=5%
Ugp2	6879.778268	0.022190506	0.135789571	0.163418336	0.870189067	0.936514988	0.028485268	>=5%
Mdh1	4052.793688	0.190309258	0.148246768	1.283732928	0.199235419	0.408419958	0.388893043	>=5%
Wdpcp	24.40063534	-3.608266804	1.511735446	-2.386837467	0.016994002	0.077513681	1.110621639	>=5%
Ehbp1	264.0266987	-4.634596707	1.119470905	-4.139988529	3.47E-05	0.000589978	3.229164192	< 5%
B3gnt2	11707.13791	-0.672038289	0.15454537	-4.348485414	1.37E-05	0.000281553	3.550439422	< 5%
LOC108167890	85.0218999	-0.284806317	0.651981961	-0.43683159	0.662233487	0.81969832	0.086345955	>=5%
Commd1	1354.121812	0.107467558	0.200746682	0.535339149	0.59241536	0.771986192	0.112390468	>=5%
Zrsr1	1059.384006	-0.370582973	0.22406551	-1.653904575	0.098146903	0.261229897	0.582977121	>=5%
Cct4	4903.889534	0.048728838	0.1489111	0.327234422	0.743490588	0.868838296	0.061061045	>=5%
Fam161a	20.63745395	-0.848639151	1.549734627	-0.547602884	0.583964609	0.766184964	0.115666375	>=5%
Xpo1	3167.525313	-0.543650973	0.201489184	-2.698164545	0.006972297	0.039960296	1.3983713	< 5%
Gm3718	39.83017531	3.599313307	1.455843691	2.472321258	0.013423882	0.065101012	1.186412263	>=5%
Usp34	3760.955462	-0.598819507	0.205573703	-2.912918819	0.003580677	0.024078129	1.61837727	< 5%
Ahsa2	1685.349586	0.34756539	0.209520581	1.658860382	0.09714393	0.259528954	0.585814184	>=5%
0610010F05Rik	558.107591	-0.330603187	0.309412169	-1.068487994	0.285300443	0.508993861	0.293287456	>=5%
Pex13	921.5249475	0.060206032	0.24065355	0.250177201	0.802450316	0.901015323	0.045267823	>=5%
Pus10	674.8824782	-0.219486413	0.279591426	-0.785025552	0.432438588	0.645414969	0.190160966	>=5%
Rel	827.7050161	-0.26342801	0.352421775	-0.747479379	0.454774246	0.665747176	0.176690667	>=5%
Papolg	592.81845	-0.367935759	0.270426783	-1.360574405	0.173648225	0.375399505	0.425506304	>=5%
Fancl	393.9985167	0.811146556	0.330424864	2.45485932	0.014093973	0.06760999	1.169989127	>=5%
Vrk2	981.2896015	0.664351712	0.220585584	3.011763966	0.002597345	0.018973025	1.721863417	< 5%
Gm12070	52.791051	0.956374693	0.781103042	1.224389921	0.22080517	0.435203805	0.361307316	>=5%
Pnpt1	635.4938697	-0.077037994	0.305580364	-0.252103874	0.800960776	0.900581018	0.045477211	>=5%
Smek2	4514.844206	-0.750379327	0.206212217	-3.638869395	0.000273838	0.003197942	2.495129466	< 5%
Cfap36	538.2785792	0.268726922	0.311083432	0.86384196	0.387674714	0.606678081	0.217041695	>=5%
Ccdc88a	657.2089632	-0.981340161	0.332959429	-2.947326532	0.003205345	0.022098291	1.655641308	< 5%
Prorsd1	1077.949053	0.18483442	0.221463593	0.834604088	0.40394066	0.622570087	0.20581175	>=5%
Mtif2	698.8559058	-0.325035275	0.254371423	-1.277797917	0.201320689	0.411259339	0.385884227	>=5%
Rps27a	32820.80157	0.537556663	0.130761814	4.110960592	3.94E-05	0.000656002	3.183095101	< 5%
Rtn4	11916.71924	-0.312540847	0.133514313	-2.340878974	0.019238402	0.084639398	1.072427436	>=5%
Eml6	61.27676276	-0.64360644	0.807817013	-0.796723057	0.42561189	0.640060517	0.193778962	>=5%
Sptbn1	9487.221662	-0.382356621	0.174639891	-2.189400248	0.028567762	0.112388709	0.949277319	>=5%
Psme4	4581.427383	-0.362054897	0.209720115	-1.726371819	0.084280542	0.236070112	0.626958995	>=5%
Erlec1	1299.514257	0.188498761	0.245034207	0.769275292	0.441729902	0.653733774	0.184599078	>=5%
Asb3	425.2274068	0.997555509	0.345675643	2.885813706	0.003904032	0.025713728	1.589834962	< 5%
Chac2	209.6584878	0.039389176	0.427613127	0.092114049	0.926607427	0.966775946	0.014674164	>=5%
Stc2	97.80261888	0.032434371	0.637026052	0.050915297	0.959393016	0.982193807	0.007802809	>=5%
Bod1	285.4112024	0.073823015	0.418328936	0.176471213	0.859923762	0.932098399	0.030538238	>=5%
Gm12107	22.08952701	-2.454419679	1.769177374	-1.387322557	0.165343428	0.364630404	0.438147121	>=5%
Cpeb4	3156.89493	-0.456068435	0.248191972	-1.837563198	0.066126796	0.200794548	0.697248083	>=5%
Snrnp25	700.7556673	0.368965609	0.25632567	1.439440729	0.150025692	0.344214442	0.463170912	>=5%
Mpg	490.717052	0.75858335	0.328078538	2.312200474	0.020766638	0.089217314	1.049550856	>=5%
Nprl3	288.946116	-0.391760052	0.399875389	-0.979705335	0.327231592	0.549309178	0.260183145	>=5%
Ubtd2	454.4987649	-1.058463835	0.312946071	-3.382256353	0.00071893	0.006902698	2.160981133	< 5%
Efcab9	42.05673444	-0.215564453	0.979277843	-0.220125938	0.825773075	0.9130447	0.03950796	>=5%
Stk10	8783.319862	-0.738157207	0.130998666	-5.634845228	1.75E-08	8.55E-07	6.067919375	< 5%
Fbxw11	5052.841463	-0.257985086	0.162590883	-1.586713114	0.112577635	0.285887062	0.543805499	>=5%
Npm1	12898.31604	0.222466991	0.144329368	1.541384092	0.123223333	0.303030255	0.518514009	>=5%
Ranbp17	12.07353482	-0.400724029	3.259192343	-0.122951942	0.902145153	0.954243246	0.020340905	>=5%
Lcp2	12374.64893	-0.026630948	0.131733591	-0.202157611	0.83979351	0.920695985	0.035883751	>=5%
Dock2	14434.2771	-0.70211672	0.141569951	-4.959503863	7.07E-07	2.19E-05	4.660328308	< 5%
Spdl1	524.4429883	-0.702216705	0.31000909	-2.265148756	0.023503553	0.097864127	1.009376473	>=5%
Pank3	2183.013159	-1.053425741	0.256152962	-4.112487061	3.91E-05	0.000653401	3.184820436	< 5%
Rars	3682.1213	-0.037196657	0.202604363	-0.183592574	0.854333089	0.928390236	0.032269436	>=5%
Mat2b	2734.060973	0.233421089	0.166197201	1.404482669	0.160175169	0.357568791	0.446640394	>=5%
Hmmr	1736.683145	-0.863601231	0.263165205	-3.281593525	0.001032223	0.009157322	2.038231515	< 5%
Nudcd2	1258.526686	0.218228249	0.221378358	0.985770476	0.324245757	0.546382617	0.262503126	>=5%
Ccng1	15676.64349	0.181709986	0.145804594	1.246256929	0.212670085	0.42583776	0.370755831	>=5%
Pttg1	882.1946735	0.866752012	0.275852479	3.142085275	0.001677492	0.013543372	1.868273198	< 5%
Slu7	4789.948235	0.015883296	0.15668931	0.101368092	0.919258265	0.96224924	0.016712423	>=5%
Ccnjl	9.989352617	-5.439972245	2.893731587	-1.879915978	0.06011953	NA	NA	>=5%
Pwwp2a	698.6930821	-0.654025882	0.259467627	-2.520645403	0.011713983	0.059015856	1.22903129	>=5%
Ttc1	1871.231863	0.065133511	0.202200958	0.322122663	0.74735977	0.871062971	0.059950448	>=5%
Il12b	8.572872004	-3.230297605	3.342928797	-0.966307631	0.333890269	NA	NA	>=5%
Ublcp1	757.0997982	-0.518378761	0.298816984	-1.734770075	0.082781539	0.233456145	0.631794691	>=5%
Rnf145	2898.470432	0.008360162	0.171889982	0.048636704	0.961208819	0.982812669	0.007529254	>=5%
Clint1	16085.85436	-0.372207877	0.126002429	-2.953973833	0.003137106	0.021791683	1.661709226	< 5%
Lsm11	407.8922903	0.379289147	0.371262723	1.021619258	0.306961139	0.529987915	0.275734033	>=5%
Thg1l	413.6135027	0.097371647	0.384316974	0.25336286	0.799987825	0.899960013	0.045776787	>=5%
Adam19	1930.60595	-0.263348415	0.216120875	-1.21852373	0.223025013	0.438270651	0.358257612	>=5%
Cyfip2	22653.70524	-0.691742199	0.13450965	-5.142695694	2.71E-07	9.42E-06	5.025875514	< 5%
Itk	155.5165606	0.196082995	0.556144003	0.352575941	0.724406377	0.857939354	0.06654341	>=5%
Fam71b	42.79556132	0.505042639	0.950356834	0.53142422	0.595124841	0.773487706	0.111546585	>=5%
Med7	575.4696544	0.226487497	0.334032895	0.678039501	0.497746648	0.700073816	0.154856165	>=5%
Havcr2	599.7764313	0.091064145	0.269684082	0.337669709	0.735612104	0.864194434	0.063388535	>=5%
Gm12174	385.7470577	0.607236982	0.359174922	1.690644155	0.090904786	0.24855053	0.604585306	>=5%
Gm36109	29.39003564	-0.026919879	1.096391179	-0.02455317	0.980411373	0.991311282	0.003789951	>=5%
Rack1	43184.86638	0.791099229	0.138143237	5.726659117	1.02E-08	5.32E-07	6.273816028	< 5%
Snord96a	28.3340328	1.17202172	1.282852501	0.913605983	0.360923922	0.580145881	0.236462787	>=5%
Trim41	2730.607964	-0.022237688	0.17642584	-0.126045528	0.899695886	0.953156399	0.020835832	>=5%
Trim7	18.80973275	-1.588958083	2.151039346	-0.738693175	0.460093331	0.670171122	0.17381429	>=5%
Irgm1	298.0803686	-0.304850198	0.373718124	-0.815722276	0.414658996	0.631634931	0.199533861	>=5%
Psme2b	181.2668884	0.658506149	0.459967404	1.431636555	0.152247862	0.347203022	0.459416504	>=5%
9930111J21Rik1	61.13972751	-1.951406647	0.98994991	-1.97121756	0.048698996	0.163554582	0.786337285	>=5%
Olfr56	9.101463133	-0.050186432	2.818707052	-0.01780477	0.985794599	NA	NA	>=5%
Tgtp2	8.570558564	1.890236802	2.136986717	0.884533716	0.37640817	NA	NA	>=5%
Ifi47	189.5189213	0.815962037	0.474084402	1.721132428	0.085226796	0.237644081	0.624072998	>=5%
Btnl9	42.33492729	-1.950717125	1.433114154	-1.361173581	0.173458841	0.375242862	0.42568756	>=5%
Zfp62	1257.218704	-0.409180183	0.233823402	-1.749953939	0.080126262	0.228117282	0.641841811	>=5%
Mgat1	4878.981003	-0.095231493	0.152623288	-0.623964364	0.532650989	0.727688686	0.138054377	>=5%
Cnot6	2777.513296	-0.421886477	0.243631308	-1.731659528	0.083334201	0.234442501	0.629963654	>=5%
Gm12191	340.3995762	1.094756319	0.342173107	3.199422444	0.001377032	0.011530961	1.938134482	< 5%
Mapk9	854.1379062	-0.399979192	0.255172633	-1.567484681	0.117001444	0.294210234	0.531342225	>=5%
Rnf130	17432.79953	0.277799382	0.127842648	2.172978945	0.029781902	0.115746375	0.936492603	>=5%
Tbc1d9b	9446.156388	0.174226391	0.138805938	1.255179669	0.209413544	0.421354494	0.37535237	>=5%
3010026O09Rik	190.9839337	-0.221293881	0.493182606	-0.448705769	0.653643923	0.814327158	0.089201081	>=5%
Sqstm1	42190.92261	0.246060762	0.140736251	1.748382248	0.08039786	0.228720822	0.640694296	>=5%
Gm36556	44.00155927	-0.482666075	0.980578213	-0.492225984	0.622559598	0.791737424	0.101418826	>=5%
Mgat4b	1050.208656	-0.578953917	0.247874158	-2.335676789	0.019508093	0.085498597	1.068041011	>=5%
Ltc4s	496.7144514	-1.288930259	0.343905663	-3.747918103	0.000178308	0.002247382	2.648323067	< 5%
Maml1	3650.809372	-0.496893323	0.178785567	-2.779269771	0.005448126	0.033446959	1.475643361	< 5%
Canx	25397.84839	0.040126405	0.120123741	0.334042253	0.738347675	0.865823431	0.062570665	>=5%
Hnrnph1	8714.206443	-0.135468757	0.13737101	-0.986152443	0.324058312	0.546204533	0.2626447	>=5%
Rufy1	2173.063512	0.074770584	0.173589895	0.430731203	0.666663828	0.822847406	0.084680696	>=5%
Grm6	17.04470844	-6.569780287	2.243297998	-2.928625752	0.003404641	0.023112308	1.636156687	< 5%
BC049762	31.4041422	-0.526473723	1.005366772	-0.523663342	0.600512717	0.777611465	0.109237345	>=5%
Clk4	3121.198191	-0.175011165	0.15686856	-1.11565482	0.264569917	0.486782861	0.312664721	>=5%
Col23a1	24.83827073	-4.248745124	1.625629858	-2.613599339	0.008959403	0.048283737	1.316199125	< 5%
Phykpl	536.8974274	-0.713596356	0.288358681	-2.474683108	0.013335444	0.064868168	1.187968364	>=5%
Hnrnpab	20020.15855	-0.258110742	0.125609201	-2.054871301	0.039891437	0.143120843	0.844297113	>=5%
Nhp2	3078.985681	0.233094121	0.206671322	1.127849374	0.259383537	0.480730234	0.318098564	>=5%
Rmnd5b	7423.267468	-0.912644413	0.180964853	-5.043213631	4.58E-07	1.50E-05	4.823058611	< 5%
N4bp3	2088.201664	-1.821210734	0.253010088	-7.198174395	6.10E-13	7.19E-11	10.14346183	< 5%
D930048N14Rik	216.7313031	-3.970910961	0.509661285	-7.791274478	6.63E-15	1.00E-12	11.99920197	< 5%
0610009B22Rik	423.8080526	-0.146722686	0.306607987	-0.478535108	0.632269392	0.798626605	0.097656226	>=5%
Sec24a	1715.068561	-0.275325897	0.225339437	-1.221827393	0.221772907	0.436507024	0.360008763	>=5%
Sar1b	1588.997524	0.139782913	0.187878151	0.744008349	0.456871424	0.667371242	0.175632512	>=5%
Jade2	463.7140644	0.292505325	0.346496122	0.84418066	0.39856846	0.617403563	0.209430869	>=5%
Cdkn2aipnl	2295.304822	0.288008794	0.179559202	1.603976802	0.108719166	0.279705075	0.553299653	>=5%
Ube2b	5077.671206	0.04115114	0.17884413	0.230095002	0.818017948	0.909701307	0.041101182	>=5%
Cdkl3	77.12341969	0.589410138	0.769980851	0.765486749	0.443981754	0.655630252	0.183341016	>=5%
Ppp2ca	13003.03682	0.179254745	0.138296358	1.296163889	0.194919028	0.40357623	0.394074421	>=5%
Mir3061	13.66958358	-3.204289612	2.208606585	-1.45081955	0.146830114	0.339308403	0.469405385	>=5%
Skp1a	4291.815285	0.17419144	0.163126668	1.067829324	0.285597508	0.509267288	0.293054219	>=5%
Tcf7	155.8817027	-0.574476471	0.781279147	-0.73530245	0.462155317	0.671589193	0.172896301	>=5%
Vdac1	5611.495868	0.293840076	0.144751469	2.029962654	0.042360336	0.148776916	0.827464448	>=5%
9530068E07Rik	17237.49627	-0.066176609	0.132583485	-0.499131613	0.617686668	0.788291352	0.103313238	>=5%
Hspa4	10190.00905	0.042903888	0.130945946	0.32764579	0.743179496	0.868825869	0.061067257	>=5%
Zcchc10	460.4269798	0.185783522	0.302328776	0.614508233	0.538879534	0.732128917	0.135412439	>=5%
Aff4	5502.743152	-0.864649294	0.212822575	-4.062770576	4.85E-05	0.000778142	3.108941249	< 5%
Uqcrq	4710.145924	0.49946298	0.161039519	3.101493245	0.001925473	0.015044	1.822636668	< 5%
8-Sep	194.8407427	-1.599499453	0.455577744	-3.510925354	0.00044655	0.004720146	2.326044526	< 5%
Kif3a	528.7185811	0.220933852	0.313287942	0.7052102	0.480679435	0.686142767	0.163585511	>=5%
Il4	446.258201	0.518649484	0.385293964	1.346113701	0.178265851	0.382039516	0.417891714	>=5%
Il13	141.8839536	1.958971545	0.70026808	2.797459433	0.005150623	0.031925907	1.495856754	< 5%
Rad50	763.146828	-0.69147614	0.290337676	-2.381627314	0.017236332	0.0782677	1.106417428	>=5%
Irf1	4411.629622	-0.104311181	0.159080557	-0.655712949	0.512008835	0.711980447	0.147531933	>=5%
Slc22a5	144.8589926	-0.455574453	0.51175183	-0.890225352	0.373344894	0.592194292	0.227535783	>=5%
Slc22a21	56.14975	-0.62307986	0.795173029	-0.783577709	0.43328794	0.645790708	0.189908208	>=5%
Slc22a4	1000.94049	0.727240458	0.302962052	2.400434156	0.016375637	0.075372551	1.122786783	>=5%
Fnip1	5726.341164	-0.517941934	0.189381855	-2.734907908	0.006239773	0.036810646	1.434026556	< 5%
Rapgef6	4275.752732	-0.561427784	0.221595504	-2.533570285	0.01129071	0.057424262	1.240904575	>=5%
Cdc42se2	3891.1721	-0.147138178	0.152937013	-0.962083506	0.336007658	0.55792657	0.253422956	>=5%
Lyrm7	9.348997626	0.264020189	2.839832975	0.092970323	0.925927138	NA	NA	>=5%
Hint1	3020.749902	0.024131582	0.163042864	0.148007595	0.882336774	0.942994163	0.025490995	>=5%
Tnip1	8098.548998	0.433734923	0.178144212	2.434740474	0.014902474	0.070461532	1.152047921	>=5%
Anxa6	10005.30073	0.209967083	0.158236931	1.326915792	0.18453654	0.38964069	0.409335697	>=5%
Ccdc69	176.8516066	-0.425796779	0.483911779	-0.879905795	0.378910345	0.597602717	0.223587437	>=5%
Gm2a	16958.73236	0.101924254	0.169680391	0.60068375	0.548050644	0.737792511	0.132065758	>=5%
Slc36a3	95.84557367	0.882186357	0.742929432	1.187443004	0.235052926	0.452325736	0.344548701	>=5%
Slc36a3os	63.19885492	0.121961599	0.797745034	0.152882931	0.878490596	0.940996862	0.026411825	>=5%
Slc36a1	3698.193021	-0.198449845	0.187476365	-1.058532603	0.289812695	0.51357338	0.289397495	>=5%
Fat2	26.28004752	1.004968656	1.367031033	0.735146922	0.462250021	0.671589193	0.172896301	>=5%
Atox1	2576.013427	0.725594489	0.180085092	4.029175766	5.60E-05	0.000871993	3.059486966	< 5%
G3bp1	5096.375157	-0.064435017	0.151938067	-0.424087377	0.671502091	0.82528706	0.083394964	>=5%
LOC108167901	94.91625865	0.417577516	0.774567958	0.539110238	0.589810792	0.770077414	0.113465614	>=5%
Fam114a2	1536.877521	0.0951155	0.19114577	0.497607141	0.618760969	0.789031557	0.102905627	>=5%
Mfap3	1761.749832	-0.080129282	0.200648398	-0.399351714	0.689634067	0.836514459	0.077526548	>=5%
Galnt10	693.7029392	-0.043561511	0.451735967	-0.096431354	0.923177991	0.964369247	0.015756647	>=5%
2010001A14Rik	136.4488657	0.33228957	0.59534493	0.5581463	0.576744487	0.760676973	0.11879973	>=5%
Sap30l	759.2045302	0.302010811	0.280621784	1.076220123	0.281828822	0.50514876	0.296580709	>=5%
Larp1	5674.472087	-0.203796452	0.187230786	-1.088477257	0.276384471	0.499781301	0.301219997	>=5%
Cnot8	3060.775519	0.068308158	0.169956388	0.401915803	0.687745992	0.83595841	0.077815329	>=5%
Gemin5	735.0213245	0.010778305	0.25692095	0.041951835	0.966537094	0.985247496	0.00645466	>=5%
Mrpl22	478.4303801	0.22555746	0.31725156	0.710973525	0.477100642	0.683542516	0.165234467	>=5%
Igtp	219.9922372	-0.013556008	0.424538842	-0.031931138	0.974526967	0.988937	0.004831374	>=5%
Irgm2	169.6257173	-0.114753623	0.525302696	-0.218452377	0.82707666	0.913491412	0.039295531	>=5%
4930438A08Rik	5902.40562	-0.184666704	0.174779435	-1.056569977	0.290707889	0.514306565	0.288777932	>=5%
Zfp692	669.2825047	0.010993684	0.256927493	0.042789054	0.96586969	0.984818841	0.006643651	>=5%
Zfp672	933.6791661	-0.074182414	0.279530608	-0.265382079	0.79071514	0.895409071	0.04797851	>=5%
Sh3bp5l	2629.58199	-0.303627677	0.185390213	-1.637776188	0.101468391	0.266915928	0.573625509	>=5%
LOC108167848	82.67689179	-0.888003783	0.904082622	-0.982215299	0.325993792	0.548033304	0.261193049	>=5%
2810021J22Rik	420.8363073	-0.265530369	0.310615779	-0.854851516	0.392633355	0.611604705	0.213529182	>=5%
Zfp39	112.316888	-0.858268321	0.600411579	-1.429466638	0.152870157	0.347964309	0.458465299	>=5%
Rnf187	3813.732395	0.005699623	0.154091435	0.036988581	0.970494111	0.98710347	0.005637321	>=5%
Trim17	85.47143341	-0.331210526	0.685507268	-0.483161217	0.628981271	0.796118376	0.099022351	>=5%
Gm39828	7.698647516	-5.845672905	3.149645118	-1.855978273	0.063456655	NA	NA	>=5%
Trim11	3914.803817	-0.552357872	0.150848713	-3.66166778	0.000250579	0.002981166	2.5256138	< 5%
Iba57	281.7392236	0.243417598	0.371631131	0.654997868	0.512469127	0.712351508	0.147305652	>=5%
Guk1	869.9882317	0.738290048	0.259328955	2.84692486	0.004414378	0.028182945	1.550013633	< 5%
2610507I01Rik	40.00240618	-0.653304374	0.995477452	-0.656272398	0.511648874	0.711750823	0.147672022	>=5%
Mrpl55	408.2959671	0.666148888	0.324890318	2.050380859	0.04032728	0.144000358	0.841636428	>=5%
2310033P09Rik	601.1003697	0.189905419	0.272762963	0.696228759	0.48628558	0.69137756	0.16028472	>=5%
Arf1	33954.42681	0.100073627	0.132463921	0.755478367	0.449962008	0.661631876	0.17938358	>=5%
Snap47	558.5077778	0.615355505	0.276059758	2.229066302	0.025809494	0.10489407	0.979249064	>=5%
Jmjd4	254.950151	0.217123662	0.433894377	0.50040672	0.616788723	0.788224672	0.103349975	>=5%
Zfp867	213.7518653	0.40711962	0.43845721	0.928527598	0.353133959	0.572762783	0.24202521	>=5%
Zkscan17	819.1185402	-0.334037908	0.292809567	-1.140802574	0.253952089	0.474317324	0.323931013	>=5%
4933439C10Rik	84.53155843	0.032152935	0.645366022	0.04982124	0.960264841	0.98251882	0.007659122	>=5%
Nlrp3	13914.46618	-0.413702588	0.183666999	-2.252460112	0.024293211	0.100370758	0.998392795	>=5%
Mprip	2530.06692	0.02089665	0.181058926	0.115413533	0.908117353	0.957327645	0.0189394	>=5%
Flcn	4564.910897	-0.526973404	0.143997446	-3.659602435	0.000252607	0.002996963	2.523318593	< 5%
Gm16062	15.19052741	-1.765171008	2.470544572	-0.714486607	0.474926335	0.681797327	0.166344706	>=5%
Cops3	2316.084347	-0.087422624	0.177145096	-0.493508578	0.62165328	0.791025571	0.101809477	>=5%
Nt5m	279.5701362	0.079050758	0.433165098	0.182495678	0.855193746	0.929089549	0.031942425	>=5%
Med9os	21.83430894	-0.048713016	1.707922131	-0.028521801	0.97724598	0.990269794	0.004246468	>=5%
Med9	820.8773876	0.052532612	0.242232788	0.216868296	0.828310986	0.914275849	0.038922752	>=5%
Rasd1	12.37051762	0.756371711	2.716093628	0.278477775	0.780645623	0.888846079	0.051173439	>=5%
Pemt	54.92918763	0.389527386	0.899828568	0.432890663	0.665094203	0.821496612	0.085394223	>=5%
Rai1	684.7347183	-0.453332227	0.335950301	-1.349402652	0.177207669	0.380804799	0.419297587	>=5%
Srebf1	5507.562361	-0.432769762	0.141130413	-3.066452893	0.002166149	0.016548965	1.781229163	< 5%
Tom1l2	718.2072222	-0.526478209	0.25437315	-2.069708256	0.038479673	0.139419578	0.855676237	>=5%
Atpaf2	664.121712	-0.47663018	0.289279854	-1.647643881	0.09942577	0.263758755	0.578793117	>=5%
Gid4	620.9032784	-0.568789245	0.274228075	-2.074146653	0.038065693	0.138545308	0.858408179	>=5%
Drg2	1128.023512	0.255631897	0.234805142	1.088698033	0.27628707	0.499781301	0.301219997	>=5%
Alkbh5	6920.343154	-0.366704899	0.135052507	-2.715276512	0.006622045	0.038434337	1.415280611	< 5%
Llgl1	1318.217535	-0.599196168	0.200288466	-2.991665871	0.002774598	0.019928105	1.700533996	< 5%
Flii	14831.26442	-0.175183009	0.135658907	-1.291349106	0.19658265	0.405516869	0.391991075	>=5%
Mief2	847.1020645	0.008152092	0.243338797	0.033500995	0.973275072	0.988287621	0.005116645	>=5%
Top3a	676.3796866	-0.398470714	0.258233055	-1.54306626	0.1228147	0.30248893	0.519290514	>=5%
Smcr8	3568.825655	-0.565317427	0.219757792	-2.572456799	0.010097956	0.052943016	1.276191325	>=5%
Shmt1	741.8071212	-0.59649867	0.277974291	-2.145877118	0.031882784	0.121954571	0.913801917	>=5%
Dhrs7b	430.7524013	-0.585337911	0.360113359	-1.625426817	0.104071646	0.271538154	0.566169139	>=5%
Tmem11	994.6517642	0.29768819	0.254346319	1.170404945	0.241838047	0.460178584	0.337073597	>=5%
Gm26534	21.25237775	1.763686252	1.482540782	1.189637596	0.234188862	0.451529352	0.345314013	>=5%
Natd1	1304.509358	0.07928973	0.206481407	0.384004214	0.700975325	0.84297555	0.074185022	>=5%
Map2k3os	31.1332164	1.570677785	1.017008712	1.54440937	0.122489191	0.302215502	0.519683262	>=5%
Map2k3	6309.728199	0.21107569	0.137096925	1.539609224	0.123655636	0.303802372	0.517408839	>=5%
Tnfrsf13b	5340.562161	-0.904359862	0.152081793	-5.946536015	2.74E-09	1.55E-07	6.810007867	< 5%
Usp22	3919.909936	-0.628925909	0.160134015	-3.927497289	8.58E-05	0.001239433	2.906776903	< 5%
Aldh3a2	4475.252243	-0.4594423	0.15545299	-2.955506355	0.003121563	0.021730748	1.662925319	< 5%
Gm42081	44.23423167	1.373439422	1.250048939	1.098708522	0.271895224	0.495221197	0.305200775	>=5%
Mapk7	1931.298929	-14.18600586	2.541111012	-5.582599814	2.37E-08	1.12E-06	5.951449496	< 5%
Grap	36.27804087	-2.522899635	1.619284737	-1.558033357	0.119225341	0.29747244	0.526553264	>=5%
Prpsap2	705.3974752	0.270357432	0.258808231	1.044624548	0.29619653	0.520004766	0.283992676	>=5%
Ulk2	1524.978881	0.528379565	0.231234611	2.285036668	0.022310678	0.09418026	1.026040115	>=5%
Akap10	2277.446294	-0.435885285	0.229351138	-1.900515036	0.057365564	0.183138956	0.737219266	>=5%
Specc1	1917.052206	-0.031608784	0.216978285	-0.145677175	0.884176241	0.94363238	0.025197165	>=5%
Adora2b	1371.758502	0.294155609	0.255918338	1.149412002	0.250386133	0.470270457	0.327652303	>=5%
Zswim7	481.0393884	0.239299951	0.293630168	0.814970592	0.415089144	0.631779587	0.199434411	>=5%
Ttc19	379.9757279	-0.048797522	0.323659273	-0.150768188	0.880158581	0.941605713	0.026130915	>=5%
Ncor1	10219.29362	-0.630097687	0.182399801	-3.45448671	0.000551341	0.005568505	2.254261414	< 5%
Pigl	134.7989949	0.13597435	0.529605056	0.2567467	0.797374318	0.898831588	0.046321673	>=5%
Cenpv	294.6774846	-0.552134485	0.412560167	-1.338312638	0.180794544	0.384918341	0.414631395	>=5%
Ubb	53569.47966	0.354246745	0.15872639	2.231807481	0.02562769	0.104472103	0.980999663	>=5%
Trpv2	9295.836497	-0.582739897	0.180837973	-3.222442094	0.001271029	0.010841324	1.964917656	< 5%
2410006H16Rik	1502.205767	0.665476402	0.222929091	2.985148327	0.002834408	0.020236541	1.69386371	< 5%
Lrrc75a	199.6750709	0.070551419	0.453539449	0.155557403	0.876381904	0.939817353	0.02695654	>=5%
Mmgt2	684.593511	-0.070135833	0.255658748	-0.274333788	0.783828121	0.890915671	0.050163402	>=5%
Trim16	1154.408469	-0.379811297	0.286825953	-1.324187345	0.185440833	0.390944248	0.407885173	>=5%
Fbxw10	53.19450589	0.056878241	0.821375756	0.069247528	0.944792592	0.975728278	0.010671108	>=5%
Tvp23b	965.4159313	-0.035806246	0.230301671	-0.155475408	0.87644654	0.939817353	0.02695654	>=5%
Hs3st3b1	16.61272861	-2.810729046	2.431588064	-1.155923196	0.247712574	0.466943658	0.330735519	>=5%
Cox10	596.8772169	-0.120910575	0.354936264	-0.340654329	0.733363825	0.862421346	0.064280503	>=5%
2810001G20Rik	269.425689	-0.126706464	0.427136154	-0.296641863	0.766739946	0.881072244	0.05498848	>=5%
Elac2	820.3047341	-0.007292728	0.239702483	-0.03042408	0.97572884	0.989259588	0.004689732	>=5%
Map2k4	7516.234422	0.030163118	0.14138828	0.213335347	0.831065405	0.915903424	0.038150318	>=5%
Zkscan6	1331.881294	0.124739597	0.251567822	0.495848779	0.620001107	0.78989224	0.102432153	>=5%
Tmem220	56.28943293	-0.162545561	0.78005616	-0.208376742	0.834934815	0.918192258	0.037066374	>=5%
Adprm	603.3916286	0.095491292	0.286924439	0.332809895	0.739277789	0.866240534	0.062361498	>=5%
Sco1	316.7793148	0.345815362	0.348664027	0.99182977	0.321280573	0.5432825	0.264974284	>=5%
Gas7	13341.01013	-1.095729405	0.175106614	-6.257498673	3.91E-10	2.70E-08	7.568649466	< 5%
Stx8	1032.885229	0.193333788	0.280775261	0.688571307	0.491093083	0.695363104	0.157788357	>=5%
Gm32046	17.81786554	0.863981418	1.470177262	0.587671596	0.556752744	0.744599954	0.128076995	>=5%
Pik3r5	4347.772506	-0.204571431	0.17376643	-1.177278205	0.239084483	0.457055474	0.340031085	>=5%
Pik3r6	2660.307514	0.184537234	0.166165974	1.110559698	0.266757918	0.489298678	0.310425958	>=5%
Mfsd6l	163.7837338	0.782837794	0.532118151	1.471172882	0.141244369	0.330626179	0.480662762	>=5%
Ndel1	9510.596025	-0.142741678	0.139797415	-1.021060925	0.307225574	0.530301829	0.275476875	>=5%
Rpl26	23871.20746	0.764512546	0.135320547	5.649641264	1.61E-08	7.94E-07	6.100269644	< 5%
Slc25a35	77.20983299	0.75042631	0.706931	1.061526952	0.288450491	0.512574606	0.290242914	>=5%
Rangrf	54.49813791	-3.510716075	1.26766605	-2.769432908	0.005615397	0.034125371	1.466922624	< 5%
Pfas	548.4974241	-1.166533307	0.291106247	-4.007242433	6.14E-05	0.000943301	3.025349515	< 5%
Ctc1	1299.768694	-0.160256878	0.222683539	-0.71966199	0.471733134	0.679416386	0.167863983	>=5%
Aurkb	2048.457256	-0.726810204	0.184776415	-3.933457651	8.37E-05	0.001220294	2.913535357	< 5%
Borcs6	4067.072782	-0.114372167	0.179681158	-0.636528442	0.524432049	0.722022116	0.1414495	>=5%
Tmem107	68.43706971	-1.342273379	0.724123007	-1.853653821	0.063788702	0.19603916	0.707657167	>=5%
Vamp2	2955.570282	-0.340460467	0.186974118	-1.820896231	0.068622632	0.205906095	0.686330797	>=5%
Per1	3859.564121	-0.130932903	0.276211152	-0.474031923	0.635477143	0.800865903	0.096440196	>=5%
Cntrob	624.1430139	-0.327041311	0.283357163	-1.154166377	0.248431964	0.467818854	0.329922279	>=5%
Trappc1	1851.156899	0.488494603	0.18251922	2.676400885	0.007441757	0.042065098	1.37607809	< 5%
Kcnab3	16.20288071	-2.488674405	1.798199419	-1.38398132	0.166364175	0.36593847	0.436591932	>=5%
Chd3os	85.83970749	-1.367933385	0.687515614	-1.9896761	0.046626627	0.158597248	0.799704354	>=5%
Chd3	2785.095495	1.338224576	0.200309671	6.680778659	2.38E-11	2.15E-09	8.667839515	< 5%
Cyb5d1	1131.184964	-0.144841523	0.23334141	-0.620727897	0.534778671	0.728910423	0.137325839	>=5%
Naa38	667.451211	0.008457362	0.293466231	0.028818859	0.97700906	0.990153161	0.004297622	>=5%
Tmem88	19.47115858	-1.571050316	1.900254973	-0.82675764	0.408374444	0.626622699	0.202993877	>=5%
Kdm6b	15200.43345	-0.323196524	0.147080247	-2.197416241	0.027990732	0.110866101	0.955201227	>=5%
Wrap53	516.51287	0.30666519	0.296885769	1.032940015	0.301631971	0.52454396	0.280218109	>=5%
Trp53	3029.516907	0.403769568	0.180952942	2.231351215	0.025657874	0.10453423	0.980741476	>=5%
Fxr2	3004.463186	0.205886315	0.164396097	1.252379579	0.210431584	0.422757183	0.373909004	>=5%
Mpdu1	2251.036156	0.045860624	0.202744844	0.226198719	0.821046867	0.91122659	0.040373616	>=5%
Cd68	6703.754233	-0.069490474	0.181758157	-0.382323824	0.702221185	0.843730191	0.073796411	>=5%
Eif4a1	26997.10591	0.163243272	0.133194905	1.22559697	0.220350379	0.434840555	0.361669959	>=5%
Senp3	4487.710818	0.152649986	0.153991354	0.991289327	0.321544323	0.543542859	0.264766205	>=5%
Tnfsf13	32.41494268	-0.526380262	1.340919671	-0.392551674	0.694650639	0.83938048	0.076041134	>=5%
Tnfsf12	205.2919136	-0.67446041	0.554471142	-1.216403088	0.223831408	0.439077596	0.357458723	>=5%
Polr2a	7944.05661	-0.173527757	0.162760162	-1.066156205	0.286353036	0.510118501	0.292328925	>=5%
Zbtb4	304.2702246	0.033173	0.412771064	0.080366583	0.935945704	0.971358639	0.012620393	>=5%
Chrnb1	383.069627	0.706679326	0.347816798	2.031757324	0.042178229	0.148451651	0.828414969	>=5%
Fgf11	78.26323009	2.660088932	0.998643797	2.663701452	0.007728612	0.043324102	1.363270435	< 5%
Nlgn2	237.2723983	1.080033863	0.552144797	1.95606998	0.050456911	0.167758447	0.775315602	>=5%
Tmem256	3014.793962	0.151710588	0.16777512	0.90424962	0.365863054	0.584370291	0.233311871	>=5%
Plscr3	1882.271349	0.232346183	0.221436185	1.049269265	0.294054207	0.51776373	0.285868375	>=5%
Tnk1	10.95660995	-0.200229898	2.429295669	-0.082423025	0.934310327	NA	NA	>=5%
Kctd11	397.2040785	0.143552034	0.327648118	0.438128669	0.661293013	0.819320806	0.086546017	>=5%
Acap1	14161.26975	0.136380188	0.156300553	0.872550897	0.382907915	0.601565157	0.220717326	>=5%
Mir6924	19.16915096	-1.965449337	1.728415126	-1.137139631	0.255479919	0.476339248	0.322083634	>=5%
2810408A11Rik	50.34951563	-0.951162695	0.797275144	-1.193016868	0.232862767	0.450372391	0.34642824	>=5%
Neurl4	1310.121311	-0.126911169	0.199655604	-0.635650422	0.525004297	0.722588408	0.14110901	>=5%
Gps2	3168.042571	0.511407203	0.191414772	2.67172276	0.007546297	0.042562307	1.370974842	< 5%
Eif5a	47823.94239	0.286925144	0.143311712	2.002105335	0.045273404	0.155352763	0.808681019	>=5%
Elp5	1123.472345	0.210269583	0.224413639	0.936973277	0.348772304	0.568676498	0.24513472	>=5%
Ctdnep1	4934.716639	0.120619064	0.151576478	0.795763734	0.426169374	0.640394702	0.19355227	>=5%
Gabarap	41640.54645	0.288635626	0.188122199	1.534298595	0.124956211	0.305827051	0.514524102	>=5%
Phf23	5547.594023	0.098469563	0.165290132	0.595737701	0.551350468	0.74034372	0.130566603	>=5%
Dvl2	1488.470218	-0.233953845	0.206461854	-1.133157723	0.257148025	0.478038213	0.320537386	>=5%
Acadvl	2208.155568	0.284185615	0.170466453	1.667105818	0.095493366	0.2562392	0.59135443	>=5%
Dlg4	736.2697444	0.671582925	0.452245823	1.484995309	0.137545067	0.324869553	0.488290989	>=5%
Mgl2	265.4054435	-3.413718605	0.945029676	-3.612287202	0.000303508	0.003466311	2.460132418	< 5%
Clec10a	17.44146884	-2.599409385	2.450223976	-1.060886438	0.288741513	0.512807804	0.290045374	>=5%
Slc16a13	127.2045544	0.772083452	0.531021424	1.45395914	0.145957635	0.338486275	0.470458936	>=5%
0610010K14Rik	1365.377404	0.337161376	0.201800619	1.670764827	0.094768139	0.255247697	0.593038169	>=5%
Rnasek	8870.305894	0.552742518	0.159189002	3.472240607	0.000516134	0.005295173	2.276119827	< 5%
Gm40191	89.79345194	0.143118303	0.619035112	0.231195775	0.817162712	0.909320192	0.041283165	>=5%
Alox12e	77.35557359	2.291184435	0.898235222	2.550762182	0.010748764	0.055392167	1.256551644	>=5%
Alox15	2251.367232	0.740790209	0.24674291	3.002275559	0.002679695	0.019401717	1.712159844	< 5%
Pelp1	1986.910907	0.723869882	0.179729484	4.027552216	5.64E-05	0.00087697	3.05701516	< 5%
Arrb2	40028.46351	0.19176274	0.122406793	1.566602103	0.117207726	0.294542771	0.530851631	>=5%
Mir7115	149.202678	0.381116961	0.496035585	0.768325847	0.442293623	0.654341735	0.184195379	>=5%
Med11	1763.816219	0.031763276	0.197185137	0.16108352	0.87202762	0.937400757	0.0280747	>=5%
Psmb6	5758.60701	0.547744227	0.153227902	3.574702909	0.000350626	0.003906776	2.408181488	< 5%
Mink1	404.6362805	-0.253725428	0.454419971	-0.55835008	0.576605354	0.760649362	0.118815495	>=5%
Chrne	14.01126981	-3.192905639	2.390734001	-1.335533622	0.181701759	0.386240351	0.413142357	>=5%
Gp1ba	57.41019525	0.84884181	0.760443384	1.1162459	0.264316892	0.486526519	0.312893483	>=5%
Slc25a11	5296.953985	0.18065957	0.139736013	1.292863357	0.196058323	0.404890716	0.392662181	>=5%
Rnf167	5425.603125	0.073283633	0.150316816	0.487527846	0.625884314	0.793528587	0.100437423	>=5%
Pfn1	102389.0411	0.584218036	0.122368782	4.774240821	1.80E-06	4.90E-05	4.310193748	< 5%
Eno3	119.8397552	-0.48678796	0.553403533	-0.879625681	0.379062122	0.597602717	0.223587437	>=5%
Spag7	2635.496242	0.520216571	0.174128466	2.987544665	0.002812282	0.020123335	1.696300033	< 5%
Camta2	2254.296908	-0.317767666	0.247039633	-1.286302377	0.198337553	0.407239151	0.390150477	>=5%
Kif1c	1667.315686	-0.021312375	0.190915038	-0.111632771	0.911114587	0.958677032	0.018327678	>=5%
Scimp	14.01752557	-2.451599137	2.255086364	-1.087142016	0.276974051	0.500363984	0.300713958	>=5%
Rabep1	1008.27915	0.019506071	0.257050919	0.075884075	0.939511327	0.972977535	0.011897187	>=5%
Nup88	2332.370486	-0.10715453	0.172165947	-0.622390966	0.533684819	0.72818281	0.137759577	>=5%
Rpain	605.3461244	0.489071123	0.326582997	1.497540066	0.134252788	0.320156613	0.494637524	>=5%
C1qbp	1463.91213	-0.099518238	0.215365331	-0.462090338	0.644016538	0.807971705	0.092603848	>=5%
Dhx33	305.0716591	-0.641713385	0.414815273	-1.546985916	0.121866642	0.30142622	0.520818973	>=5%
Derl2	1762.990262	0.204157117	0.182597303	1.118073011	0.263535812	0.485473813	0.313834191	>=5%
Mis12	1380.236468	-0.1254919	0.241099699	-0.520497953	0.602716554	0.779082913	0.108416321	>=5%
Nlrp1a	92.84613933	3.556484854	0.84069832	4.230393673	2.33E-05	0.000430772	3.365752691	< 5%
Nlrp1b	143.8971921	1.064472498	0.532906401	1.997484915	0.045772532	0.156772142	0.804731108	>=5%
Aipl1	89.9763351	-0.112056538	0.743788997	-0.150656353	0.880246806	0.941605713	0.026130915	>=5%
Fam64a	594.9291318	-0.595868802	0.280347273	-2.125466732	0.033547687	0.126848795	0.896713653	>=5%
4933427D14Rik	174.3565336	-0.053172321	0.505000554	-0.10529161	0.91614442	0.960907421	0.017318453	>=5%
Txndc17	2010.877329	0.023112501	0.188968485	0.122308761	0.902654494	0.954243246	0.020340905	>=5%
Med31	310.7434027	0.211325897	0.388261773	0.544287158	0.586243883	0.767480713	0.114932529	>=5%
Xaf1	62.56875412	-0.433410509	0.852348169	-0.508489986	0.61110976	0.7841891	0.105579198	>=5%
Mybbp1a	3469.964972	-0.573616134	0.161261621	-3.557052996	0.000375039	0.004111332	2.38601748	< 5%
Spns2	246.7892126	0.720861692	0.394847514	1.825671089	0.067899821	0.204326993	0.689674256	>=5%
Gm40194	50.29270657	-1.957754913	1.088411733	-1.798726395	0.072061972	0.212624645	0.672386399	>=5%
Spns3	3779.984822	0.426780101	0.249023174	1.713816811	0.086562375	0.24025972	0.619319033	>=5%
Ube2g1	1728.283376	-0.084836258	0.215542484	-0.393594139	0.693880709	0.838970204	0.076253463	>=5%
Ankfy1	3807.653009	-0.550900118	0.159572018	-3.452360405	0.000555705	0.005590583	2.252542882	< 5%
Cyb5d2	149.7664264	-0.093972056	0.507170698	-0.18528684	0.853004059	0.927713554	0.032586098	>=5%
Zzef1	2380.224173	-0.706177565	0.203297797	-3.473611503	0.000513504	0.005281931	2.277207254	< 5%
Atp2a3	25606.22897	-0.296813635	0.166877199	-1.778635048	0.075299614	0.218916848	0.659720813	>=5%
P2rx1	5799.058372	0.224884259	0.191912536	1.171805987	0.241274958	0.459818743	0.33741333	>=5%
Camkk1	553.3926037	-0.235631277	0.278271413	-0.846767819	0.397124549	0.616058953	0.210377727	>=5%
Ncbp3	2208.650989	-0.260404039	0.179170004	-1.453390818	0.146115275	0.338526923	0.470406786	>=5%
Itgae	154.2004731	1.408675544	0.67677366	2.081457401	0.037392059	0.137061541	0.86308439	>=5%
Gsg2	463.8449159	-0.617486502	0.370230283	-1.667844394	0.095346621	0.25595244	0.591840726	>=5%
Emc6	1559.596771	0.207633751	0.216875287	0.957387787	0.33837156	0.560401977	0.251500342	>=5%
Tax1bp3	234.1476766	-0.059941234	0.40410486	-0.148330892	0.882081637	0.942899656	0.025534523	>=5%
Ctns	1618.438425	-0.636897359	0.198438536	-3.209544742	0.001329454	0.011242553	1.949135065	< 5%
Shpk	104.7400624	-0.617336097	0.587250577	-1.051231146	0.293152442	0.516742576	0.286725754	>=5%
Rap1gap2	5733.715221	0.013975385	0.232928254	0.059998666	0.952156697	0.97940436	0.009037967	>=5%
Cluh	1287.964262	-0.302907506	0.202707222	-1.494310381	0.135094513	0.321387743	0.49297069	>=5%
Pafah1b1	10024.84919	-0.135991249	0.134636119	-1.01006513	0.312464087	0.53602853	0.270812095	>=5%
Mettl16	556.3073946	0.129811868	0.278202323	0.466609577	0.640779234	0.804861353	0.094278926	>=5%
Mnt	5344.68452	-0.331029225	0.167039898	-1.981737466	0.047508632	0.160964959	0.793268657	>=5%
Sgsm2	579.4102179	0.210436809	0.301683788	0.697540992	0.485464295	0.690745418	0.160681987	>=5%
Tsr1	704.4057769	-0.608202687	0.257574261	-2.361271208	0.018212406	0.081489249	1.088899684	>=5%
Srr	414.5282959	-0.332053207	0.345704477	-0.960511737	0.336797727	0.558614112	0.252888097	>=5%
Smg6	1544.593349	-0.344011222	0.19528554	-1.761580611	0.078140182	0.223653405	0.650424486	>=5%
Ovca2	184.9055679	0.205463506	0.452091856	0.45447292	0.649488479	0.811752821	0.090576193	>=5%
Dph1	59.17212349	-0.594113264	0.789258507	-0.752748636	0.451600978	0.662991966	0.178491734	>=5%
Rpa1	4537.006287	-0.115915839	0.192854403	-0.60105363	0.547804267	0.737755433	0.132087584	>=5%
Smyd4	88.38381172	-0.268477982	0.851734871	-0.315213092	0.752599866	0.874021267	0.058478	>=5%
Serpinf1	121.2705581	1.399244732	0.558053425	2.507366983	0.012163435	0.060755649	1.216413333	>=5%
Wdr81	5198.488375	-0.425701317	0.141458063	-3.009381772	0.002617799	0.019071902	1.719605997	< 5%
Mir22hg	1631.633338	-0.256823735	0.278373866	-0.922585652	0.356223176	0.575861401	0.23968203	>=5%
Tlcd2	122.5782821	-0.605475468	0.575990119	-1.05119072	0.293171004	0.516742576	0.286725754	>=5%
Prpf8	9194.359111	-0.691701689	0.184380086	-3.751498896	0.000175781	0.002218775	2.653886648	< 5%
Slc43a2	3836.454399	-0.04247948	0.16089981	-0.264011998	0.791770673	0.895942519	0.047719852	>=5%
Pitpna	18076.42104	0.105706004	0.172784545	0.61177928	0.5406838	0.733230292	0.134759601	>=5%
Gm12338	91.10326836	0.584910669	0.620956572	0.941951007	0.346217724	0.566381664	0.246890815	>=5%
Inpp5k	4035.11357	-0.070291835	0.181553147	-0.387169465	0.698630754	0.841521608	0.074934728	>=5%
Myo1c	6102.784947	-0.127518177	0.143888274	-0.886230497	0.375493333	0.594521048	0.225832765	>=5%
Crk	3281.529664	-0.185506453	0.157481655	-1.177955952	0.238814167	0.45667473	0.340393019	>=5%
Ywhae	20713.26306	0.067218414	0.127902474	0.525544285	0.599204876	0.776673464	0.109761533	>=5%
Rph3al	38.17552443	-3.480787668	1.507173203	-2.309480863	0.020916912	0.089598042	1.04770148	>=5%
Fam101b	33351.37591	-0.150719619	0.145538557	-1.035599238	0.300389148	0.523092879	0.281421192	>=5%
Vps53	2525.312573	0.07773623	0.197959097	0.392688346	0.694549679	0.83938048	0.076041134	>=5%
Fam57a	84.31360324	-1.067599244	0.734807534	-1.452896432	0.146252512	0.338705303	0.470178004	>=5%
Gemin4	185.5690012	-0.833668556	0.49564734	-1.68197928	0.092572858	0.251026146	0.600281042	>=5%
Glod4	1572.698388	0.013751797	0.225124221	0.061085375	0.951291217	0.979366858	0.009054597	>=5%
Rnmtl1	86.87071032	-0.159261934	0.64035651	-0.24870823	0.803586482	0.901716755	0.044929861	>=5%
Nxn	2509.805729	0.160883601	0.189296508	0.849902631	0.395379223	0.614465264	0.211502663	>=5%
Timm22	907.1463176	0.439333695	0.292227841	1.503394386	0.132737374	0.317663994	0.498032008	>=5%
Abr	9726.735207	-0.187643694	0.145715399	-1.287740999	0.197836137	0.406864285	0.390550431	>=5%
Gosr1	2748.227588	-0.046013074	0.176734883	-0.260350833	0.794593165	0.897228129	0.047097119	>=5%
Cpd	30549.12821	-1.186841467	0.17319913	-6.852467831	7.26E-12	7.11E-10	9.147950624	< 5%
Blmh	2258.941886	0.144475832	0.201085045	0.718481238	0.472460612	0.680158896	0.167389617	>=5%
Nsrp1	2578.914629	0.247747139	0.17094873	1.449248198	0.147268282	0.339770477	0.46881436	>=5%
Efcab5	43.23859441	0.567664917	0.921651328	0.615921553	0.537946296	0.731449698	0.135815535	>=5%
Ssh2	4099.467833	-0.135422755	0.202508235	-0.66872715	0.503669545	0.704467853	0.15213882	>=5%
Coro6	47.71975331	-3.692605466	1.416152446	-2.6074915	0.009120833	0.048948219	1.310263107	< 5%
Ankrd13b	150.9809395	-0.289721018	0.54046773	-0.536056089	0.591919787	0.771497035	0.112665739	>=5%
Git1	2301.107711	-0.0123019	0.18206631	-0.067568241	0.946129338	0.976480327	0.010336502	>=5%
Trp53i13	918.4750689	0.025576611	0.246573851	0.103727994	0.91738521	0.961580301	0.017014442	>=5%
Abhd15	894.4507548	0.665059465	0.310816743	2.139715701	0.032377749	0.123443175	0.908532918	>=5%
Taok1	3302.906448	-0.753412117	0.227747466	-3.308103179	0.000939302	0.00850772	2.070186818	< 5%
Nufip2	3105.959318	-0.246118384	0.174851437	-1.407585713	0.159253781	0.356242332	0.448254474	>=5%
Myo18a	3389.321302	-0.404750223	0.156770377	-2.581802967	0.009828568	0.05180468	1.285631006	>=5%
Phf12	3478.470504	-0.036704736	0.186514353	-0.196793091	0.843989458	0.923165682	0.034720349	>=5%
Dhrs13os	25.71484349	2.885519724	1.847891531	1.561520076	0.118401091	0.29647268	0.528015321	>=5%
Dhrs13	271.0771655	-2.913422471	0.9615134	-3.030038346	0.002445227	0.018123197	1.741765179	< 5%
Flot2	22567.92546	-0.442894273	0.204768557	-2.162901767	0.030548736	0.11788741	0.928532574	>=5%
Eral1	660.0132814	0.083812304	0.262368894	0.319444515	0.749389459	0.872094097	0.059436653	>=5%
Fam222b	3214.43482	-0.251584461	0.213283714	-1.179576522	0.238168685	0.455983805	0.341050582	>=5%
Traf4	396.4375688	0.477056569	0.353309091	1.350252744	0.176934925	0.380454544	0.419697224	>=5%
Nek8	256.3068743	-0.285561624	0.38663368	-0.73858445	0.460159369	0.670189297	0.173802512	>=5%
Tlcd1	103.9553774	-0.719028245	0.582603534	-1.234163892	0.217141839	0.43089346	0.365630097	>=5%
Rpl23a	34797.0654	0.591501994	0.143247404	4.129233595	3.64E-05	0.000613719	3.212030152	< 5%
Proca1	12.59538778	-0.882981612	2.87501806	-0.30712211	0.758750429	0.8766159	0.057190657	>=5%
Supt6	6832.096008	-0.269868965	0.172336786	-1.565939417	0.117362801	0.294542771	0.530851631	>=5%
Sdf2	2293.161961	0.419884101	0.204610925	2.052109881	0.040158985	0.143619006	0.842788083	>=5%
2610507B11Rik	6191.932325	-0.396590287	0.172077212	-2.304722876	0.021182099	0.090277093	1.044422435	>=5%
Spag5	1808.844599	-0.43557051	0.218677753	-1.991837324	0.04638891	0.157956083	0.801463644	>=5%
Aldoc	31.06969395	1.212285534	1.282494207	0.945256149	0.34452812	0.56505781	0.247907118	>=5%
Pigs	4056.94822	0.263628766	0.152211901	1.731985242	0.08327619	0.234391739	0.630057699	>=5%
Unc119	4732.622618	-0.045109373	0.15266704	-0.295475523	0.767630648	0.881717486	0.054670546	>=5%
Slc13a2	14.68245551	-3.817727015	2.149153195	-1.776386636	0.075669212	0.219269905	0.659020972	>=5%
Slc46a1	17.7397465	-2.648021715	2.192597679	-1.207709805	0.227158905	0.443167001	0.353432585	>=5%
Tmem199	843.9564742	0.094015533	0.242801866	0.387210916	0.698600069	0.841521608	0.074934728	>=5%
Poldip2	1308.243437	0.152813901	0.233095524	0.655584879	0.512091257	0.711980447	0.147531933	>=5%
Tnfaip1	517.6345305	-0.589048651	0.296726207	-1.985158835	0.047126803	0.159959483	0.795990007	>=5%
Ift20	1656.109155	0.178054186	0.187782951	0.948191439	0.343032005	0.564262153	0.248519078	>=5%
Tmem97	3043.394397	0.199128945	0.165773487	1.201211053	0.229669343	0.446571547	0.350108951	>=5%
Nlk	1170.331328	-0.46013691	0.219429916	-2.096965257	0.035996651	0.133513149	0.87447596	>=5%
Fam58b	325.1925979	0.534489259	0.353767641	1.510848357	0.130827091	0.314558413	0.502298695	>=5%
Lyrm9	129.2751994	0.544544029	0.541818677	1.005030007	0.314882401	0.537371893	0.269725053	>=5%
Nos2	2232.387642	-0.401970316	0.298108825	-1.348401264	0.177529358	0.381183849	0.418865509	>=5%
Lgals9	13995.04517	0.224522592	0.165520079	1.356467408	0.174950499	0.377135105	0.42350304	>=5%
Ksr1	1960.768432	-0.209711912	0.179399513	-1.168965895	0.242417372	0.460780716	0.336505704	>=5%
Gm30470	19.80875659	-0.297259672	1.200067518	-0.247702456	0.804364631	0.902286389	0.044655594	>=5%
Wsb1	11318.80819	-0.473089462	0.131519587	-3.597102701	0.000321781	0.003636187	2.439353776	< 5%
Gm30561	52.25842382	-3.096673742	1.47648079	-2.097334258	0.035963996	0.133430584	0.874744614	>=5%
Nf1	1046.593785	-0.167104284	0.280185483	-0.596405934	0.550904077	0.739932677	0.130807793	>=5%
Omg	24.45358543	-0.132019173	1.21468276	-0.108686134	0.91345144	0.959808147	0.017815568	>=5%
[truncated: 11,092 more rows]
